# Supplementary material for: Catching new modulated high-pressure phases of δ-chlorpropamide: when the experimental setup matters
Source: IUCrJ. 2026 Jan 20;13(Pt 2):146–58. doi: 10.1107/S2052252525011601 (PMC12951832; doi:10.1107/S2052252525011601)
Supplement: Supplementary file 3 [file m-13-00146-deltaCPA2.02GPasup3.hkl]

#
# h,k,l, Fc-squared, Fo-squared, sigma(Fo-squared) and status flag
#
data_deltaCPA2.02GPa
_shelx_title                             '   '
_shelx_refln_list_code                   4
_shelx_F_calc_maximum                    108.01
_exptl_crystal_F_000                     1152
_reflns_d_resolution_high                0.7504

loop_
 _symmetry_equiv_pos_as_xyz
 'x, y, z'
 '-x+1/2, -y, z+1/2'
 '-x, y+1/2, -z+1/2'
 'x+1/2, -y+1/2, -z'
 '-x, -y, -z'
 'x+1/2, y, -z+1/2'
 'x, -y+1/2, z+1/2'
 '-x+1/2, y+1/2, z'

_cell_length_a                           9.135(2)
_cell_length_b                           9.559(2)
_cell_length_c                           24.658(5)
_cell_angle_alpha                        90
_cell_angle_beta                         90
_cell_angle_gamma                        90

_shelx_F_squared_multiplier              1.000

loop_
 _refln_index_h
 _refln_index_k
 _refln_index_l
 _refln_F_squared_calc
 _refln_F_squared_meas
 _refln_F_squared_sigma
 _refln_observed_status
   2   0   0 11261.20 11665.50    99.12 o
   6   0   0  2486.87  2493.44    16.22 o
   8   0   0   130.70   131.58     5.65 o
  10   0   0   156.51   127.39     7.06 o
   4   1   0  4549.59  5154.46    25.86 o
   6   1   0  2759.25  3279.14    20.90 o
  10   1   0    40.63    49.27     4.76 o
  12   1   0    35.12     0.87     6.53 <
   4   2   0  1553.58  1625.72     8.79 o
   6   2   0   740.13   808.14     5.32 o
  10   2   0     8.30     2.51     6.59 <
  12   2   0     5.12     3.69     7.18 <
   2   3   0  6328.51  5359.78    26.58 o
   4   3   0  1576.69  1561.26    10.67 o
   6   3   0  1589.03  1733.23    11.83 o
   8   3   0    51.62    90.71     4.09 o
  10   3   0    52.68    24.59     6.54 o
   2   4   0  5216.74  5311.18    32.56 o
   4   4   0  1696.29  1910.80    12.57 o
   6   4   0  1004.68  1156.70     7.20 o
   8   4   0     0.17     1.08     4.00 <
   2   5   0    49.29    49.24     2.22 o
   4   5   0   254.17   246.52     5.11 o
   4   6   0   965.33   857.72     7.12 o
   6   6   0    71.80   101.24     6.03 o
  10   6   0    18.14     7.01     7.74 <
   2   7   0    56.16    68.46     3.12 o
   4   7   0    71.19    75.28     3.98 o
   6   7   0     3.00     6.33     5.70 <
   8   7   0    20.07     7.47     6.40 <
   6   8   0     0.42     0.76     5.93 <
   8   8   0    65.59    35.23     6.52 o
   6   9   0    37.26    16.75     6.37 <
   8   9   0    18.66     6.28     6.43 <
   1   1   1  2499.54  2133.31    10.60 o
   2   1   1    90.77    91.90     1.02 o
   4   1   1  2841.25  2537.24     9.27 o
   5   1   1     5.46     1.93     1.20 <
   9   1   1     9.63    18.53     2.89 o
  11   1   1    16.58    13.51     4.73 <
  12   1   1     1.32     0.19     4.61 <
   4   2   1  1981.71  2198.84     7.09 o
   6   2   1     6.25    11.77     1.54 o
   7   2   1    54.89    38.90     2.52 o
   8   2   1   110.28   153.95     4.53 o
  10   2   1    15.96    25.81     3.80 o
  11   2   1     8.57     2.46     3.36 <
  12   2   1     1.12     1.35     4.98 <
   1   3   1    14.06    13.52     0.98 o
   2   3   1  4845.41  4671.22    18.03 o
   3   3   1  2365.13  2376.40    10.59 o
   4   3   1  2900.97  2813.61    10.27 o
   5   3   1    61.05    56.00     1.36 o
   6   3   1   126.00   134.95     2.22 o
   7   3   1   592.63   545.40     3.36 o
   8   3   1    27.37    29.78     2.83 o
   9   3   1    49.19    44.29     3.02 o
  10   3   1     1.49    -1.14     4.84 <
  11   3   1     2.53     2.69     3.45 <
   0   4   1  1358.36  1346.15    11.84 o
   1   4   1  3529.59  3053.28    15.42 o
   3   4   1   732.18   752.62     3.85 o
   4   4   1   143.93   147.44     1.63 o
   5   4   1   850.66   954.31     4.24 o
   6   4   1     8.20    10.54     2.33 o
   7   4   1    31.17    41.21     2.50 o
   9   4   1    80.20    56.91     4.61 o
  10   4   1     0.87    -1.24     2.85 <
   2   5   1   948.09   876.80     5.14 o
   3   5   1  1926.96  1830.42    11.99 o
   5   5   1   168.98   165.22     2.49 o
   6   5   1     6.62    -0.37     2.00 <
   8   5   1     3.11    -0.04     0.39 <
   9   5   1     5.15    -0.05     2.37 <
  10   5   1     0.35     0.10     4.99 <
   3   6   1    12.77    16.37     2.30 o
   4   6   1   445.37   457.95     3.61 o
   5   6   1    15.97     6.96     2.46 <
   6   6   1   125.65   132.86     4.09 o
   7   6   1    29.67    13.44     4.41 o
   8   6   1    13.64     2.41     4.57 <
   9   6   1     5.09     1.76     4.85 <
  10   6   1     4.23     0.12     5.30 <
   1   7   1   272.77   280.89     4.40 o
   3   7   1   753.87   774.44     6.53 o
   4   7   1   719.27   710.85     5.42 o
   5   7   1     5.92    28.21     3.83 o
   6   7   1   193.85   200.27     4.69 o
   7   7   1     0.25    11.32     4.20 <
   8   7   1    59.95    32.34     4.65 o
   9   7   1     7.36     2.45     4.95 <
   1   8   1    63.08    48.19     3.58 o
   4   8   1    15.11     7.55     2.77 <
   6   8   1    24.99    25.58     4.21 o
   7   8   1     0.80     1.78     4.42 <
   8   8   1    15.23     1.55     4.55 <
   9   8   1    58.05    19.12     4.81 o
   4   9   1    77.95    98.21     6.01 o
   5   9   1    57.82    31.48     6.67 o
   6   9   1     1.01    10.81     6.94 <
   7   9   1    14.46    15.93     4.69 o
   8   9   1    12.67     1.14     4.77 <
   3   0   2   454.73   556.22     2.96 o
   4   0   2   337.82   319.30     3.17 o
   8   0   2   142.26   133.73     4.06 o
  10   0   2     2.09     5.12     4.69 <
  11   0   2     6.94     0.92     6.57 <
   3   1   2  1079.05  1082.62     3.63 o
   4   1   2  1008.73  1039.97     4.21 o
   8   1   2    15.93     2.78     2.63 <
  10   1   2    39.42    41.00     3.17 o
  11   1   2     4.21     4.33     6.53 <
  12   1   2    18.87     0.71     4.65 <
   1   2   2    75.11    66.52     1.59 o
   2   2   2  5463.84  5471.84    20.86 o
   3   2   2    85.83    80.73     0.93 o
   4   2   2   999.51   950.59     3.48 o
   5   2   2   132.43   117.16     1.88 o
   7   2   2     0.28     1.06     2.47 <
   8   2   2   565.49   665.78     6.64 o
   9   2   2    64.48    69.60     4.40 o
  10   2   2    38.62    38.02     4.42 o
  11   2   2     0.51    -0.62     3.43 <
  12   2   2    20.88     1.01     4.66 <
   2   3   2  4170.88  3751.55    14.60 o
   3   3   2  4927.95  4491.56    19.85 o
   4   3   2    48.51    45.23     1.39 o
   6   3   2    43.09    40.98     2.30 o
   7   3   2   454.89   511.59     4.34 o
   8   3   2     4.90     1.02     2.72 <
   9   3   2     0.45     0.76     3.01 <
  10   3   2    44.78    20.75     4.73 o
  11   3   2    35.98    13.97     3.38 o
   2   4   2  1991.46  1956.77     7.89 o
   4   4   2  1662.75  1618.85     6.33 o
   5   4   2  2123.81  1978.79     7.12 o
   6   4   2    77.43    82.39     2.54 o
   7   4   2    16.77    18.40     2.31 o
   8   4   2    14.45     4.63     2.84 <
   9   4   2     8.29     3.86     3.49 <
  10   4   2     4.35     4.06     2.85 <
   3   5   2     0.17     0.27     1.57 <
   4   5   2   788.30   784.98     4.88 o
   9   5   2     2.53    -0.26     3.32 <
  10   5   2    15.67     4.22     5.02 <
   2   6   2  2139.26  2556.75    16.89 o
   3   6   2   100.56    93.45     3.05 o
   5   6   2   419.49   444.37     4.69 o
   6   6   2   918.12   953.03     5.89 o
   7   6   2    49.30    63.87     4.38 o
   8   6   2    28.14    27.71     4.63 o
   9   6   2    26.59    18.88     4.83 o
  10   6   2    12.27     3.77     5.14 <
   3   7   2     5.76     2.78     3.14 <
   4   7   2    14.23    37.99     2.70 o
   5   7   2     0.85     2.04     3.75 <
   6   7   2     0.00    -0.02     4.11 <
   7   7   2    18.84     6.90     4.53 <
   8   7   2    15.78     8.40     4.75 <
   9   7   2    14.46     2.24     5.04 <
   2   8   2   171.78   203.89     5.36 o
   4   8   2   461.67   517.79     6.00 o
   6   8   2    87.67    85.93     4.64 o
   7   8   2    11.36     3.66     4.65 <
   8   8   2     4.94     3.19     4.78 <
   9   8   2    18.87    12.82     4.83 <
   3   9   2    61.59    79.43     2.54 o
   4   9   2    57.61    49.65     5.89 o
   5   9   2    13.81    32.09     6.75 o
   6   9   2    14.66     7.54     6.98 <
   7   9   2    12.94     9.27     7.05 <
   8   9   2     4.63     1.54     6.75 <
   4   1   3   501.47   496.28     2.46 o
   5   1   3   444.90   481.42     2.49 o
   6   1   3  2007.51  2296.03     7.67 o
   7   1   3   189.31   213.70     2.98 o
   9   1   3     6.28     1.98     2.87 <
  10   1   3    64.04    52.77     3.44 o
  11   1   3     0.14    -2.40     6.90 <
  12   1   3     7.41     0.11     4.87 <
   3   2   3     3.41     0.56     0.85 <
   4   2   3  6296.57  5482.43    18.08 o
   5   2   3    21.91    19.94     1.72 o
   6   2   3   122.80   131.84     1.79 o
   7   2   3    49.01    52.25     3.07 o
   8   2   3   176.17   205.16     4.75 o
   9   2   3     1.75     1.42     3.92 <
  10   2   3    92.33    80.17     4.83 o
  11   2   3     0.15     1.28     3.27 <
   1   3   3     6.68     1.52     1.75 <
   2   3   3  1594.88  1395.96     9.02 o
   4   3   3   580.54   553.80     3.34 o
   5   3   3     2.96     0.49     1.49 <
   7   3   3    29.44    43.89     2.39 o
   8   3   3   253.15   289.54     4.93 o
   9   3   3     3.10     9.27     3.02 o
  10   3   3    20.35    11.65     4.56 <
  11   3   3     2.08    -1.56     3.93 <
   0   4   3   725.54   728.90     6.80 o
   2   4   3  2385.06  2456.12    12.48 o
   3   4   3    23.55    22.08     1.40 o
   4   4   3  2333.21  2581.13    10.52 o
   5   4   3   311.73   315.43     2.45 o
   7   4   3     2.52    10.71     2.42 o
   9   4   3    45.39    35.64     4.97 o
  10   4   3    27.12    14.41     4.61 o
   2   5   3   204.47   201.60     2.74 o
   3   5   3   590.27   638.47     4.39 o
   4   5   3     4.45     2.19     1.82 <
   5   5   3    22.29    13.95     2.24 o
   7   5   3   196.51   210.07     4.02 o
   8   5   3    59.33    34.86     3.77 o
   9   5   3     0.05     3.85     3.59 <
  10   5   3    19.91     3.44     5.06 <
   0   6   3   384.21   361.55     3.08 o
   1   6   3   139.56   138.28     1.94 o
   2   6   3   279.36   301.08     3.58 o
   3   6   3   215.70   194.50     3.54 o
   4   6   3   355.99   416.91     4.01 o
   5   6   3    97.81    74.56     3.84 o
   6   6   3     1.26    31.05     4.05 o
   7   6   3    79.54    75.19     5.06 o
   8   6   3    54.76    24.26     4.65 o
   9   6   3     0.47    -2.29     4.90 <
  10   6   3    12.80     3.51     5.22 <
   1   7   3   229.35   252.24     3.32 o
   2   7   3   167.62   190.59     4.37 o
   3   7   3   245.79   209.50     4.20 o
   4   7   3     2.26    20.07     3.23 o
   5   7   3     0.94     6.23     3.89 <
   6   7   3   296.44   307.82     5.08 o
   7   7   3    35.92    30.05     4.25 o
   8   7   3    10.78    19.04     4.72 o
   9   7   3    14.77     1.01     5.29 <
   0   8   3   202.02   188.21     3.03 o
   2   8   3   100.14    86.46     4.62 o
   4   8   3    54.47    44.32     4.12 o
   6   8   3   137.53   156.58     7.13 o
   7   8   3     1.32     2.74     6.53 <
   8   8   3    27.99    10.19     6.50 <
   9   8   3    19.67     4.32     6.82 <
   2   9   3     0.97     0.09     0.33 <
   3   9   3     0.94     3.00     2.59 <
   4   9   3    19.71    58.45     6.40 o
   5   9   3    45.05    68.54     7.39 o
   6   9   3    19.72    63.20     7.49 o
   7   9   3     0.13    -0.49     6.90 <
   8   9   3     0.69     2.06     6.88 <
   4   0   4    50.31    44.17     2.32 o
   6   0   4   104.49   101.71     2.46 o
   7   0   4   196.94   213.27     4.19 o
   8   0   4  1211.40  1140.53     9.24 o
  10   0   4    60.09    19.85     4.52 o
  11   0   4     1.74     1.16     4.55 <
   3   1   4  5038.82  4748.57    20.67 o
   4   1   4  1669.73  1756.74     7.39 o
   6   1   4    18.84     7.17     1.71 o
   9   1   4   106.34   103.74     6.31 o
  11   1   4     6.47     3.62     6.28 <
   5   2   4   375.35   440.23     3.80 o
   6   2   4   236.64   222.26     2.17 o
   7   2   4   277.32   254.49     3.58 o
   8   2   4     5.57    -0.09     3.26 <
  10   2   4    19.65     2.40     3.18 <
  11   2   4    31.22     7.24     3.58 <
   3   3   4   385.94   363.95     3.01 o
   4   3   4     7.20     4.57     1.70 <
   5   3   4   625.57   667.57     3.75 o
   8   3   4    11.87    11.57     3.42 o
   9   3   4     0.68     4.03     2.89 <
  10   3   4     3.50     0.73     6.51 <
   2   4   4  4522.17  4068.74    25.23 o
   3   4   4   481.38   490.19     4.26 o
   5   4   4   356.86   405.93     2.74 o
   6   4   4   553.70   581.76     6.04 o
   7   4   4    55.07    65.37     3.47 o
   8   4   4    13.99     6.63     3.50 <
   9   4   4    13.83    27.76     4.51 o
  10   4   4     2.39    -0.99     4.62 <
   1   5   4   165.99   154.84     2.21 o
   2   5   4  1817.82  1551.95    10.33 o
   4   5   4    15.89    21.81     1.96 o
   6   5   4     0.02     8.72     5.77 <
   8   5   4   120.46   100.32     4.36 o
   9   5   4    20.40    29.33     5.29 o
  10   5   4     9.07     0.53     4.75 <
   0   6   4  1956.80  1992.39    12.54 o
   1   6   4   164.71   172.04     2.27 o
   2   6   4     8.38    20.21     3.39 o
   3   6   4   641.69   617.40     4.87 o
   4   6   4   413.91   354.40     4.07 o
   6   6   4    50.74    49.65     2.98 o
   7   6   4    36.62    13.51     3.22 o
   8   6   4     1.84     1.41     5.20 <
  10   6   4     1.22     3.08     5.22 <
   1   7   4   390.02   318.70     3.61 o
   3   7   4     0.05     2.76     3.10 <
   6   7   4    46.14    44.41     6.14 o
   7   7   4     7.70     2.02     6.82 <
   8   7   4    27.19    24.08     6.80 o
   9   7   4    20.39     9.78     7.72 <
   1   8   4   291.33   237.97     2.32 o
   2   8   4   152.42   132.28     2.66 o
   3   8   4   122.44   124.32     3.81 o
   5   8   4   259.36   306.72     7.01 o
   6   8   4   192.11   172.43     6.48 o
   7   8   4    27.71    10.93     6.50 <
   9   8   4     1.40     5.25     6.50 <
   3   9   4   234.00   206.91     3.37 o
   4   9   4     3.68     2.29     6.70 <
   5   9   4    61.56    57.69     7.41 o
   6   9   4     9.76    14.63     7.14 <
   8   9   4    11.23     3.27     6.10 <
   3   1   5   356.64   408.23     3.68 o
   4   1   5  5699.73  5763.60    25.16 o
   5   1   5     7.28     9.65     1.97 o
   6   1   5  1489.22  1696.68     6.42 o
   9   1   5    18.45    28.13     4.10 o
  10   1   5    11.94     5.84     2.97 <
  11   1   5    18.86     2.54     6.19 <
   3   2   5    24.74    22.80     1.58 o
   4   2   5   567.48   573.53     4.93 o
   5   2   5  1153.17  1256.06     6.55 o
   6   2   5   212.63   203.82     2.13 o
   7   2   5    22.64    23.55     2.42 o
   8   2   5    29.99    26.40     3.49 o
  10   2   5     5.22     4.21     3.40 <
  11   2   5     0.17     1.75     5.08 <
   4   3   5    18.87     9.74     1.94 o
   5   3   5   123.01   121.85     2.53 o
   7   3   5    82.92   100.53     3.06 o
   9   3   5    16.88    46.54     4.36 o
  11   3   5     4.86    -0.75     4.61 <
   3   4   5    72.86    69.28     2.06 o
   4   4   5  1615.12  1662.27    11.87 o
   7   4   5   133.85   166.42     4.50 o
   8   4   5   296.37   319.13     5.37 o
   9   4   5     6.31     4.44     4.25 <
  10   4   5    84.54    47.74     4.93 o
   2   5   5  5271.04  4968.81    30.69 o
   4   5   5  1891.93  2077.93    11.22 o
   5   5   5    49.28    46.14     3.11 o
   6   5   5    20.05    15.49     3.29 o
   7   5   5     0.74    12.87     3.02 o
   8   5   5     9.93    23.89     4.40 o
   9   5   5     0.35     2.76     4.89 <
  10   5   5    33.80    18.18     7.66 <
   1   6   5     7.62     4.05     1.36 <
   2   6   5  1253.77  1121.38    11.32 o
   6   6   5     7.94    24.26     4.43 o
   7   6   5     3.94    -2.04     4.45 <
   8   6   5     2.31    22.05     7.07 o
  10   6   5     0.30     2.25     7.43 <
   1   7   5   145.04   126.11     2.92 o
   6   7   5   106.03   151.43     6.29 o
   8   7   5    20.28    28.43     7.42 o
   9   7   5     1.62     3.40     6.93 <
   3   8   5   205.06   207.55     4.56 o
   4   8   5    14.36    14.09     5.71 <
   5   8   5    23.22    51.68     6.25 o
   6   8   5    39.20    23.51     6.21 o
   7   8   5     8.57     6.26     5.56 <
   3   9   5    32.03    31.27     3.13 o
   4   9   5   112.03   153.50     8.53 o
   5   9   5    23.35     7.33     7.82 <
   6   9   5     1.53     3.37     7.06 <
   7   9   5     0.02    -1.54     6.09 <
   5   0   6    25.50     2.30     3.93 <
   7   0   6    15.59    15.92     3.93 o
   9   0   6    69.45    42.28     6.09 o
   4   1   6  4102.31  3563.59    31.88 o
   5   1   6    27.30    34.83     2.36 o
   6   1   6     0.59     0.82     2.33 <
   7   1   6    19.94    30.98     5.14 o
   4   2   6   144.39   157.56     3.05 o
   5   2   6    15.62    19.78     2.08 o
   7   2   6    86.54    65.83     3.10 o
   8   2   6    35.77    46.43     4.21 o
   9   2   6    28.35    15.94     4.61 o
   5   3   6   602.65   587.98     6.02 o
   7   3   6   934.52  1043.75     8.65 o
   9   3   6     0.19    14.18     4.29 o
   3   4   6   105.22    98.95     3.28 o
   4   4   6   197.26   186.79     3.05 o
   5   4   6   764.95   709.56     6.83 o
   6   4   6    14.17     1.09     5.90 <
   7   4   6     8.92     4.92     3.45 <
   9   4   6     2.90    12.71     6.37 <
   3   5   6   161.54   164.47     2.90 o
   4   5   6    13.78     2.68     2.99 <
   5   5   6    27.93    43.35     3.73 o
   6   5   6   431.19   500.38     7.44 o
   7   5   6     1.52    -0.34     4.30 <
   8   5   6     6.69     2.62     6.62 <
   9   5   6    15.08     1.96     6.63 <
   2   6   6   521.56   548.44     4.78 o
   3   6   6   646.53   633.58     5.69 o
   4   6   6   804.61   807.00     6.80 o
   6   6   6    93.58   123.36     6.75 o
   7   6   6     3.16     0.09     4.01 <
   1   7   6    14.41    23.21     2.55 o
   2   7   6   182.60   188.57     3.37 o
   4   7   6    15.41     9.93     3.33 <
   6   7   6   275.59   224.80     6.72 o
   8   7   6     4.11     7.68     6.66 <
   1   8   6   138.65   148.90     3.50 o
   2   8   6   145.10   170.54     4.25 o
   3   8   6   178.45   156.92     5.95 o
   5   8   6     1.82     3.59     5.35 <
   6   8   6     4.52     7.79     5.47 <
   7   8   6    29.12     2.35     6.66 <
   3   9   6    14.51     2.31     4.70 <
   4   9   6     7.35    -0.69     7.82 <
   5   9   6    36.51    -1.02     6.72 <
   5   1   7   285.41   267.08     3.82 o
   6   1   7    10.10     0.39     3.50 <
   5   2   7  1048.36  1032.40     7.94 o
   6   2   7   466.66   473.56     7.78 o
   6   3   7   298.53   328.14     7.06 o
   7   3   7    34.91    33.95     6.78 o
   4   4   7   233.22   252.54     4.78 o
   5   4   7   545.29   541.26     8.89 o
   7   4   7    36.29    24.69     6.75 o
   4   5   7    53.24    59.91     3.15 o
   6   5   7    34.49    13.96     5.45 <
   7   5   7     3.27     2.16     4.08 <
   3   6   7   299.40   308.08     3.44 o
   4   6   7   248.29   261.24     3.65 o
   5   6   7   374.87   343.00     4.35 o
   6   6   7    11.40     8.34     5.78 <
   7   6   7    18.19    -0.23     4.26 <
   1   7   7   174.98   184.02     2.71 o
   2   7   7   778.61   770.64     9.00 o
   3   7   7  1347.43  1379.82    14.18 o
   4   7   7    20.42    62.17     4.82 o
   6   7   7    25.90     2.42     5.45 <
   0   8   7    14.91    -0.69     2.75 <
   1   8   7   664.11   794.48     9.70 o
   2   8   7   218.60   241.55     6.82 o
   3   8   7   148.38   145.06     6.61 o
   4   8   7     3.31     2.60     5.34 <
   3   9   7    25.20    -1.22     8.17 <
   6   2   8    97.85   108.82     5.35 o
   6   3   8  2922.98  3193.39    29.65 o
   7   3   8     4.30    14.28     6.53 <
   5   4   8    79.70    81.56     4.68 o
   6   4   8   334.61   405.41     7.76 o
   7   4   8     6.02     5.86     6.62 <
   6   5   8    56.60    47.89     5.79 o
   7   5   8    49.59    11.02     5.82 <
   5   6   8   202.05   218.19     4.58 o
   6   6   8    79.86    59.11     4.11 o
   4   7   8     7.87    -1.82     1.95 <
   1   8   8     0.10    -0.84     2.98 <
