# Supplementary material for: Catching new modulated high-pressure phases of δ-chlorpropamide: when the experimental setup matters
Source: IUCrJ. 2026 Jan 20;13(Pt 2):146–58. doi: 10.1107/S2052252525011601 (PMC12951832; doi:10.1107/S2052252525011601)
Supplement: Supplementary file 4 [file m-13-00146-deltaCPA3.6GPasup4.hkl]

#
# h,k,l, Fc-squared, Fo-squared, sigma(Fo-squared) and status flag
#
data_deltaCPA3.6GPa
_shelx_title                             'dcpa_mo_x.xxgpa-test2_shelxt_a.res in pbca'
_shelx_refln_list_code                   4
_shelx_F_calc_maximum                    696.48
_exptl_crystal_F_000                     3456
_reflns_d_resolution_high                0.8362

loop_
 _symmetry_equiv_pos_as_xyz
 'x, y, z'
 '-x+1/2, -y, z+1/2'
 '-x, y+1/2, -z+1/2'
 'x+1/2, -y+1/2, -z'
 '-x, -y, -z'
 'x+1/2, y, -z+1/2'
 'x, -y+1/2, z+1/2'
 '-x+1/2, y+1/2, z'

_cell_length_a                           9.170(2)
_cell_length_b                           27.154(5)
_cell_length_c                           24.461(5)
_cell_angle_alpha                        90
_cell_angle_beta                         90
_cell_angle_gamma                        90

_shelx_F_squared_multiplier              1.000

loop_
 _refln_index_h
 _refln_index_k
 _refln_index_l
 _refln_F_squared_calc
 _refln_F_squared_meas
 _refln_F_squared_sigma
 _refln_observed_status
   2   0   0  78037.50  79918.40   2076.90 o
   4   0   0  25600.40  22646.70    498.06 o
   6   0   0   1329.64   1369.66    288.87 o
   8   0   0     43.50    -19.92    388.48 <
  10   0   0   8631.52   8616.41    388.48 o
   2   1   0     17.55     39.84     19.92 <
   4   1   0   2174.65   2161.57     84.67 o
   6   1   0      7.72     19.92    189.26 <
   8   1   0   2769.62   3152.71    303.82 o
  10   1   0    295.80    722.18    363.58 <
   2   2   0  46330.80  42150.70    517.98 o
   4   2   0  17747.00  16919.00    249.03 o
   6   2   0    377.49    552.84    199.22 <
   8   2   0      0.30     94.63    204.20 <
  10   2   0   2060.64   2744.30    278.91 o
   2   3   0 304851.00 287046.00   3177.61 o
   4   3   0  15642.60  18886.40    293.85 o
   6   3   0  29468.00  31676.50    866.62 o
   8   3   0    212.89    278.91    199.22 <
  10   3   0   1862.53   1678.46    273.93 o
   0   4   0   1045.10   1110.67     64.75 o
   4   4   0   8302.19   7635.23    109.57 o
   6   4   0   4517.95   4512.41    239.07 o
   8   4   0   3999.79   4313.18    224.13 o
  10   4   0     19.38    263.97    273.93 <
   2   5   0    680.76    667.40     19.92 o
   4   5   0  14658.90  14359.00    174.32 o
   6   5   0   8664.83  10130.50    348.64 o
   8   5   0   1732.71   1553.94    199.22 o
  10   5   0     37.82    209.18    278.91 <
   0   6   0  29826.10  31377.70   1165.46 o
   2   6   0    788.20    871.60     24.90 o
   4   6   0   4957.65   5130.00     89.65 o
   6   6   0    446.22    587.71    214.16 <
   8   6   0   5703.04   7426.05    363.58 o
  10   6   0   7065.14   7440.99    338.68 o
   2   7   0   2973.27   2843.91     49.81 o
   4   7   0   7664.03   7331.42    114.55 o
   6   7   0   3506.33   3406.72    234.09 o
   8   7   0   3473.85   2629.75    423.35 o
  10   7   0    488.41    896.51    353.62 <
   0   8   0   2672.14   2415.58    109.57 o
   2   8   0  72184.50  67471.90   1011.06 o
   4   8   0  27720.60  24619.00    308.80 o
   6   8   0     16.79     -9.96    169.34 <
   8   8   0   3602.58   3690.61    308.80 o
  10   8   0     60.29     34.86    293.85 <
   2   9   0  45122.60  44446.70    582.73 o
   4   9   0  23545.20  23219.50    313.78 o
   6   9   0  10432.00   9537.81    254.01 o
   8   9   0    122.19    154.40    239.07 <
  10   9   0    253.81    254.01    303.82 <
   0  10   0   1167.08   1280.01    114.55 o
   2  10   0  21637.60  22183.50    313.78 o
   4  10   0   2676.31   2515.19     74.71 o
   6  10   0   1830.65   1827.87    144.44 o
   8  10   0    602.36    632.53    239.07 <
  10  10   0    105.61    408.41    308.80 <
   2  11   0   1399.97   1230.20     49.81 o
   4  11   0    142.44    189.26     79.69 <
   6  11   0   6615.06   5692.80    214.16 o
   8  11   0    213.88   -114.55    244.05 <
  10  11   0    181.77    358.60    318.76 <
   0  12   0 163717.00 163552.00   6021.52 o
   2  12   0  29802.40  31557.00    388.48 o
   4  12   0   7863.37   8546.68    149.42 o
   6  12   0   8792.46   8342.47    234.09 o
   8  12   0     58.63    239.07    313.78 <
  10  12   0    378.23    244.05    393.47 <
   2  13   0    837.27    622.57     64.75 o
   4  13   0   3674.12   3874.89    114.55 o
   6  13   0  11457.50  11958.40    333.70 o
   8  13   0     13.71    373.54    323.74 <
  10  13   0     62.70   -473.15    328.72 <
   0  14   0   2089.41   1867.72    189.26 o
   2  14   0   2579.69   2634.73     84.67 o
   4  14   0    125.23    159.38    109.57 <
   6  14   0    507.54    657.44    199.22 o
   8  14   0   2035.91   2296.05    273.93 o
   2  15   0   1160.06   1065.84     84.67 o
   4  15   0  25486.30  27218.90    428.33 o
   6  15   0  33450.20  31721.30    602.65 o
   8  15   0  33928.10  31233.20    742.11 o
   0  16   0     75.55    239.07    204.20 <
   2  16   0   6537.78   6165.96    134.48 o
   4  16   0   1110.80   1519.08    109.57 o
   6  16   0   5215.42   5154.90    184.28 o
   8  16   0   4943.13   4990.54    303.82 o
   2  17   0    147.26    -44.83    134.48 <
   4  17   0    725.71    478.14    114.55 o
   6  17   0    881.11    931.37    179.30 o
   8  17   0    273.38    -54.79    323.74 <
   0  18   0  13294.60  15668.90    498.06 o
   2  18   0   6712.58   7396.16    189.26 o
   4  18   0     12.30     54.79    139.46 <
   6  18   0  19235.70  20186.30    383.51 o
   8  18   0   2919.52   2470.37    333.70 o
   2  19   0    250.13    323.74    149.42 <
   4  19   0      0.13    184.28    159.38 <
   6  19   0  20255.90  20385.50    393.47 o
   8  19   0    315.32   -159.38    338.68 <
   0  20   0    482.30   1469.27    283.89 o
   2  20   0   3292.26   3411.70    179.30 o
   4  20   0   3489.04   2350.83    179.30 o
   6  20   0   1359.06    906.47    189.26 o
   8  20   0     73.02    219.15    328.72 <
   2  21   0   1235.65   1633.63    179.30 o
   4  21   0   1134.60   1030.98    209.18 o
   6  21   0   3146.89   2963.45    244.05 o
   8  21   0    243.00    886.54    338.68 <
   0  22   0   1665.53   2654.65    263.97 o
   2  22   0   5436.13   5563.31    214.16 o
   4  22   0  10227.90  10748.10    298.83 o
   6  22   0  10738.00  11405.50    303.82 o
   8  22   0    151.27    478.14    323.74 <
   2  23   0    720.97    722.18    189.26 o
   4  23   0    886.30    717.20    268.95 <
   6  23   0   1324.12   1638.61    229.11 o
   0  24   0   4431.47   3830.07    298.83 o
   2  24   0     16.77    -24.90    204.20 <
   4  24   0   8403.19   8661.23    498.06 o
   6  24   0  16883.40  18004.80    682.34 o
   2  25   0     30.25      0.00    214.16 <
   4  25   0   1713.24    458.21    328.72 <
   6  25   0   5056.43   4940.74    483.12 o
   0  26   0   1032.95    607.63    333.70 <
   2  26   0   1826.36   2196.44    229.11 o
   4  26   0      1.80      9.96    343.66 <
   6  26   0     16.34     19.92    403.43 <
   2  27   0     15.35    498.06    258.99 <
   4  27   0    676.64    617.59    393.47 <
   6  27   0      6.59    104.59    423.35 <
   0  28   0   3917.85   4054.19    373.54 o
   2  28   0   4106.45   3840.03    328.72 o
   4  28   0   4396.18    488.10    498.06 <
   2  29   0   4619.22   3073.02    358.60 o
   4  29   0    436.40     39.84    413.39 <
   0  30   0    875.61   1250.13    388.48 o
   2  30   0   2156.85    119.53    428.33 <
   4  30   0    596.12    816.82    428.33 <
   2  31   0   7778.68   6634.13    413.39 o
   0  32   0      1.04    642.49    423.35 <
   1   1   1    158.65    139.46      9.96 o
   2   1   1  14858.10  14005.40    149.42 o
   3   1   1      9.89     44.83     29.88 <
   4   1   1   2404.01   2350.83     54.79 o
   5   1   1      4.60    -79.69    149.42 <
   6   1   1   2411.42   2330.91    149.42 o
   7   1   1   1330.46   1105.69    129.49 o
   8   1   1   4620.44   4183.69    164.36 o
   9   1   1    196.90    164.36    164.36 <
  10   1   1    301.34    258.99    174.32 <
   1   2   1    773.86    776.97      9.96 o
   2   2   1     29.28     44.83     14.94 <
   3   2   1   3906.63   3879.87     49.81 o
   4   2   1   3774.86   3346.95     54.79 o
   5   2   1   2636.29   2729.36    174.32 o
   6   2   1    236.52    333.70    134.48 <
   7   2   1   2793.71   2848.89    154.40 o
   8   2   1  22407.70  21790.00    368.56 o
   9   2   1   5201.68   5443.78    169.34 o
  10   2   1     12.61    343.66    199.22 <
   1   3   1  19591.20  18328.50    164.36 o
   2   3   1   1853.01   1773.09     24.90 o
   3   3   1   1526.71   1643.59     34.86 o
   4   3   1   1233.73   1011.06     34.86 o
   5   3   1   2025.58   2126.71    134.48 o
   6   3   1   4549.17   4631.94    174.32 o
   7   3   1  20062.20  19703.20    333.70 o
   8   3   1  17544.20  15833.30    288.87 o
   9   3   1   5292.81   4965.64    169.34 o
  10   3   1     44.43     74.71    204.20 <
   0   4   1   1036.22    921.41     29.88 o
   1   4   1      5.78      4.98      9.96 <
   2   4   1   5551.74   5901.99     54.79 o
   3   4   1     38.67     29.88     24.90 <
   4   4   1  17441.40  17750.80    169.34 o
   5   4   1    911.79   1115.65     89.65 o
   6   4   1    102.57     59.77    114.55 <
   7   4   1    367.81    428.33    129.49 o
   8   4   1   1293.55   1150.51    149.42 o
   9   4   1    895.10    801.87    164.36 o
  10   4   1   3058.62   3282.20    214.16 o
   1   5   1      1.08    -14.94      9.96 <
   2   5   1      3.36     14.94     14.94 <
   3   5   1     91.41    164.36     24.90 o
   4   5   1    530.85    423.35     34.86 o
   5   5   1    434.11    498.06     69.73 o
   6   5   1    117.21     89.65    144.44 <
   7   5   1    381.27    632.53    154.40 o
   8   5   1    676.67    353.62    179.30 <
   9   5   1    154.62     39.84    164.36 <
  10   5   1   1594.39   1299.93    209.18 o
   0   6   1  13252.00  12705.50    239.07 o
   1   6   1     74.98    134.48     14.94 o
   2   6   1   5978.10   5573.27     54.79 o
   3   6   1   3309.23   3053.10     44.83 o
   4   6   1  15569.20  15569.30    174.32 o
   5   6   1  29340.80  32040.10    428.33 o
   6   6   1   3531.04   3879.87    169.34 o
   7   6   1     31.13    164.36    154.40 <
   8   6   1    844.93    617.59    174.32 o
   9   6   1   2153.23   2360.80    174.32 o
  10   6   1    113.28    363.58    209.18 <
   1   7   1    159.24    154.40     19.92 o
   2   7   1   3059.09   3068.04     44.83 o
   3   7   1     10.30      0.00     34.86 <
   4   7   1  15448.60  15270.50    179.30 o
   5   7   1   5587.37   5882.07    104.59 o
   6   7   1   2519.41   2420.56    114.55 o
   7   7   1    923.32    841.72    204.20 o
   8   7   1      0.40   -154.40    169.34 <
   9   7   1     22.70    219.15    258.99 <
  10   7   1     78.58    -49.81    249.03 <
   0   8   1   3721.68   3725.47    104.59 o
   1   8   1   6135.92   5911.95     69.73 o
   2   8   1   4099.88   3760.34     49.81 o
   3   8   1      0.59    -19.92     39.84 <
   4   8   1   1309.90   1389.58     44.83 o
   5   8   1      9.04    109.57     64.75 <
   6   8   1    248.65    413.39    124.51 o
   7   8   1     20.17     99.61    209.18 <
   8   8   1      8.94   -149.42    234.09 <
   9   8   1     13.59   -124.51    229.11 <
  10   8   1    340.07    712.22    209.18 o
   1   9   1   3472.88   3013.25     44.83 o
   2   9   1  26517.70  25376.10    244.05 o
   4   9   1   2005.61   2246.24     54.79 o
   5   9   1   1843.56   1628.65     69.73 o
   6   9   1    438.87    577.75     99.61 o
   7   9   1   3236.81   3008.27    174.32 o
   8   9   1   1102.46   1235.18    179.30 o
   9   9   1   5127.55   4856.07    214.16 o
  10   9   1    371.65    503.04    214.16 <
   0  10   1     51.47    139.46    104.59 <
   1  10   1   4627.75   4691.71     59.77 o
   3  10   1    910.71   1050.90     49.81 o
   4  10   1     13.30      4.98     44.83 <
   5  10   1   1911.01   1728.26     69.73 o
   6  10   1    137.37     74.71     84.67 <
   7  10   1     11.83     74.71    149.42 <
   8  10   1    690.48    856.66    184.28 o
   9  10   1     24.62     -9.96    194.24 <
  10  10   1   1362.99   1892.62    224.13 o
   1  11   1    122.40    129.49     34.86 o
   2  11   1   5272.67   5374.05     69.73 o
   3  11   1    816.02    672.38     49.81 o
   4  11   1   2730.27   2425.54     59.77 o
   5  11   1    895.71    687.32     79.69 o
   6  11   1    654.44    423.35    109.57 o
   7  11   1    571.33    468.17    134.48 o
   8  11   1     85.77   -124.51    184.28 <
   9  11   1    314.99     94.63    199.22 <
  10  11   1     32.11    -59.77    224.13 <
   0  12   1   4421.10   3381.81    179.30 o
   1  12   1  38836.60  37384.20    403.43 o
   2  12   1  12854.30  12038.10    124.51 o
   3  12   1   6203.22   7087.37     94.63 o
   4  12   1     23.70    124.51     54.79 <
   5  12   1  25917.20  23239.40    288.87 o
   6  12   1     78.18     -4.98     99.61 <
   7  12   1    393.72    717.20    154.40 o
   8  12   1   2284.84   2380.72    254.01 o
   9  12   1    309.02    189.26    249.03 <
  10  12   1   1369.94   1877.68    333.70 o
   1  13   1    822.33   1289.97     74.71 o
   2  13   1    614.33    423.35     54.79 o
   3  13   1     45.90    139.46     59.77 <
   4  13   1    743.86    806.85     64.75 o
   5  13   1    667.65    348.64     99.61 o
   6  13   1      9.87    -14.94    114.55 <
   7  13   1    705.83    542.88    179.30 o
   8  13   1    112.20   -139.46    224.13 <
   9  13   1    578.46    567.79    254.01 <
  10  13   1     41.78    453.23    263.97 <
   0  14   1    566.96    283.89    124.51 <
   1  14   1   2984.93   2380.72     89.65 o
   2  14   1   1389.81   1424.45     69.73 o
   3  14   1    988.06   1090.75    139.46 o
   4  14   1    362.46    463.19     74.71 o
   5  14   1   3678.57   3546.17    124.51 o
   6  14   1   1800.25   1469.27    124.51 o
   7  14   1      0.22    204.20    184.28 <
   8  14   1   2149.69   2306.01    189.26 o
   9  14   1    550.17    776.97    209.18 o
   1  15   1   1861.30   1349.74     99.61 o
   2  15   1   1367.06   1280.01     69.73 o
   3  15   1   5356.16   5538.41    104.59 o
   4  15   1    429.65    522.96     69.73 o
   5  15   1    480.16    727.16     89.65 o
   6  15   1    673.26    542.88    109.57 o
   7  15   1   5874.50   5488.60    174.32 o
   8  15   1    664.57    657.44    184.28 o
   9  15   1    818.66   1374.64    219.15 o
   0  16   1    294.88    268.95    149.42 <
   1  16   1   4933.67   4756.46     89.65 o
   2  16   1   3053.73   3237.38     74.71 o
   3  16   1   1278.23   1260.09     79.69 o
   4  16   1   2994.27   2838.93     84.67 o
   5  16   1   6890.16   7102.31    129.49 o
   6  16   1    490.44    503.04    114.55 o
   7  16   1     79.44    -39.84    134.48 <
   8  16   1    466.38    781.95    204.20 o
   9  16   1    673.71    532.92    219.15 <
   1  17   1      2.60     -9.96     84.67 <
   2  17   1   6073.06   6190.86     94.63 o
   3  17   1   3415.65   2993.33    114.55 o
   4  17   1     20.15      4.98     84.67 <
   5  17   1   2756.36   2370.76     99.61 o
   6  17   1   1128.66   1040.94    119.53 o
   7  17   1    569.34    801.87    144.44 o
   8  17   1    929.91    403.43    209.18 <
   9  17   1     46.52    323.74    229.11 <
   0  18   1  29079.80  30516.00    602.65 o
   1  18   1     94.23     74.71     89.65 <
   2  18   1   9381.42   9991.05    134.48 o
   3  18   1    549.85    353.62    109.57 o
   4  18   1   5140.93   4671.79    109.57 o
   5  18   1   2840.83   2868.81    119.53 o
   6  18   1     29.60     19.92    119.53 <
   7  18   1    117.99     -9.96    144.44 <
   8  18   1    625.84    682.34    229.11 <
   9  18   1      9.56    119.53    229.11 <
   1  19   1      3.03     79.69    104.59 <
   2  19   1     89.36     54.79     99.61 <
   3  19   1   1778.59   1718.30    119.53 o
   4  19   1   7121.35   6713.82    139.46 o
   5  19   1   3450.69   3526.25    114.55 o
   6  19   1     55.46     34.86    124.51 <
   7  19   1   1142.27    851.68    154.40 o
   8  19   1     39.07    114.55    229.11 <
   0  20   1     20.71     79.69    194.24 <
   1  20   1   1380.01   1424.45    129.49 o
   2  20   1    766.54    732.15    119.53 o
   3  20   1    276.21    139.46    134.48 <
   4  20   1    461.82    428.33    119.53 o
   5  20   1    253.43    308.80    114.55 <
   6  20   1    135.08    214.16    129.49 <
   7  20   1   1595.21   1758.15    164.36 o
   8  20   1   1783.05   2076.90    244.05 o
   1  21   1   6304.28   6868.22    149.42 o
   2  21   1  24895.90  24713.60    303.82 o
   3  21   1   9307.34   9986.07    293.85 o
   4  21   1    837.34    607.63    124.51 o
   5  21   1    346.74    298.83    124.51 <
   6  21   1    485.03    483.12    134.48 o
   7  21   1     93.53    154.40    179.30 <
   8  21   1      0.47   -258.99    229.11 <
   0  22   1    607.08    458.21    194.24 <
   1  22   1   4527.69   4766.42    149.42 o
   2  22   1     10.30   -244.05    129.49 <
   3  22   1    790.57    542.88    199.22 <
   4  22   1   2959.43   2405.62    159.38 o
   5  22   1    503.05    478.14    149.42 o
   6  22   1    768.96    582.73    154.40 o
   7  22   1   1732.05   1832.85    174.32 o
   8  22   1     14.69    851.68    268.95 o
   1  23   1    242.00    572.77    149.42 o
   2  23   1    620.33    946.31    149.42 o
   3  23   1   2197.73   1768.11    194.24 o
   4  23   1    102.18    204.20    184.28 <
   5  23   1     40.47    -14.94    159.38 <
   6  23   1   1063.97    722.18    169.34 o
   7  23   1    781.70   1334.80    214.16 o
   0  24   1   5242.79   5085.17    224.13 o
   1  24   1   6348.28   5687.82    179.30 o
   2  24   1     61.07    283.89    154.40 <
   3  24   1   7739.52   8053.60    224.13 o
   4  24   1      0.09     39.84    224.13 <
   5  24   1     11.40    -64.75    204.20 <
   6  24   1    197.41    313.78    194.24 <
   7  24   1   1666.17   1822.89    244.05 o
   1  25   1   6230.03   6205.80    189.26 o
   2  25   1   1443.27   1444.37    164.36 o
   3  25   1   3487.24   3426.64    204.20 o
   4  25   1   1631.18    642.49    239.07 <
   5  25   1      0.08    159.38    214.16 <
   6  25   1     24.86    119.53    224.13 <
   0  26   1   5115.94   5159.88    244.05 o
   1  26   1    810.43    747.09    169.34 o
   2  26   1   3405.59   3506.33    179.30 o
   3  26   1     96.42     -4.98    209.18 <
   4  26   1     51.22     -9.96    249.03 <
   5  26   1    340.92    164.36    229.11 <
   6  26   1    372.08   -498.06    258.99 <
   1  27   1   3735.97   3620.88    179.30 o
   2  27   1  13115.20  14642.90    268.95 o
   3  27   1   1737.33   1170.44    219.15 o
   4  27   1   1325.98    313.78    333.70 <
   5  27   1     10.03     74.71    234.09 <
   6  27   1     21.67   -796.89    298.83 <
   0  28   1   1000.24   1489.19    254.01 o
   1  28   1    115.28     24.90    179.30 <
   2  28   1     48.72     74.71    224.13 <
   3  28   1     19.29     59.77    199.22 <
   4  28   1   2264.72   3097.92    503.04 o
   5  28   1     70.67     79.69    249.03 <
   1  29   1    974.98   1030.98    189.26 o
   2  29   1    820.47    209.18    239.07 <
   3  29   1      5.48    234.09    214.16 <
   4  29   1    257.38    343.66    323.74 <
   0  30   1   1898.11   1424.45    278.91 o
   1  30   1   8056.81   7585.43    244.05 o
   2  30   1    269.74     94.63    249.03 <
   3  30   1    372.15     49.81    224.13 <
   4  30   1    111.14    293.85    338.68 <
   1  31   1   2204.99   2918.62    224.13 o
   2  31   1    195.01    343.66    249.03 <
   3  31   1     97.89   -254.01    283.89 <
   0  32   1    128.80    179.30    298.83 <
   1  32   1    264.08    448.25    239.07 <
   1   0   2 127339.00 149567.00   5488.60 o
   2   0   2   9319.39   9881.47    268.95 o
   3   0   2    646.30    836.74     44.83 o
   4   0   2  33608.90  36691.90    612.61 o
   5   0   2   2990.30   3327.03    254.01 o
   6   0   2  22737.70  22706.50    448.25 o
   7   0   2  11493.30  10987.20    303.82 o
   8   0   2   9112.82   8367.38    283.89 o
   9   0   2   3991.82   4183.69    268.95 o
  10   0   2    203.54    428.33    273.93 <
   1   1   2    662.26    776.97     19.92 o
   2   1   2    837.40    866.62     29.88 o
   3   1   2    395.81    353.62     29.88 o
   4   1   2    377.03    214.16     44.83 o
   5   1   2    967.13    981.17    149.42 o
   6   1   2   8327.24   8277.73    144.44 o
   7   1   2    731.25    836.74    124.51 o
   8   1   2    215.15    268.95    169.34 <
   9   1   2   3362.58   3795.20    214.16 o
  10   1   2   3722.47   3107.88    184.28 o
   1   2   2    475.50    503.04     19.92 o
   2   2   2  24496.60  23259.30    288.87 o
   3   2   2  19686.70  19504.00    219.15 o
   4   2   2   9299.72   8915.24     99.61 o
   5   2   2     71.83    129.49    109.57 <
   6   2   2     22.18     84.67     94.63 <
   7   2   2   2498.63   2405.62    149.42 o
   8   2   2   1042.20   1080.79    144.44 o
   9   2   2      5.23    224.13    204.20 <
  10   2   2    244.29    174.32    194.24 <
   1   3   2  16391.70  17427.10    263.97 o
   2   3   2  26790.60  22183.50    229.11 o
   3   3   2    977.14   1095.73     29.88 o
   4   3   2  13382.60  14598.10    174.32 o
   5   3   2    385.21    273.93     49.81 o
   6   3   2  19100.20  21565.90    328.72 o
   7   3   2   2571.35   2774.18    134.48 o
   8   3   2   3714.05   4064.15    189.26 o
   9   3   2      1.37   -239.07    199.22 <
  10   3   2   7024.76   5822.30    229.11 o
   0   4   2     48.35      9.96     24.90 <
   1   4   2    170.20    164.36     19.92 o
   2   4   2  18790.30  17282.60    164.36 o
   3   4   2   1342.23   1185.38     29.88 o
   4   4   2  17338.50  17745.80    209.18 o
   5   4   2    454.64    712.22     59.77 o
   6   4   2   2264.14   1882.66    129.49 o
   7   4   2   2229.61   2908.66    159.38 o
   8   4   2    139.39    358.60    174.32 <
   9   4   2    249.99    184.28    204.20 <
  10   4   2     36.68     54.79    204.20 <
   1   5   2   1074.90   1170.44     24.90 o
   2   5   2    284.79    363.58     19.92 o
   3   5   2   2319.30   2430.52     39.84 o
   4   5   2   4189.60   4143.84     69.73 o
   5   5   2   1961.69   2221.34     69.73 o
   6   5   2   8461.84   8357.42    154.40 o
   7   5   2    397.36    463.19    199.22 <
   8   5   2    454.87    582.73    179.30 o
   9   5   2    272.58    144.44    204.20 <
  10   5   2    692.72    966.23    209.18 o
   0   6   2  16920.60  16560.40    313.78 o
   1   6   2     25.81     69.73     24.90 <
   2   6   2   2260.18   2166.55     29.88 o
   3   6   2    561.91    522.96     29.88 o
   4   6   2    454.15    752.07     59.77 o
   5   6   2   3497.63   3341.97     79.69 o
   6   6   2  26374.50  24145.90    333.70 o
   7   6   2  13737.90  12272.20    263.97 o
   8   6   2    597.71    552.84    179.30 o
   9   6   2    841.79    816.82    209.18 o
  10   6   2   1231.79   1195.34    214.16 o
   1   7   2  13431.50  12844.90    134.48 o
   2   7   2   1136.51   1115.65     24.90 o
   3   7   2   1523.63   1638.61     39.84 o
   4   7   2   1764.54   1703.36     54.79 o
   5   7   2    357.84    478.14     64.75 o
   6   7   2   3030.58   3008.27     94.63 o
   7   7   2    650.95    353.62    199.22 <
   8   7   2   1215.20   1369.66    239.07 o
   9   7   2    386.07    562.81    199.22 <
  10   7   2    985.41    737.13    258.99 <
   0   8   2    315.33    239.07     54.79 o
   1   8   2     14.89    -19.92     29.88 <
   2   8   2  32320.90  32343.90    313.78 o
   3   8   2    522.28    931.37     49.81 o
   4   8   2  13387.50  13173.60    154.40 o
   5   8   2   1886.08   1733.24     84.67 o
   6   8   2   1405.24   1444.37     94.63 o
   7   8   2    315.93    204.20    154.40 <
   8   8   2   3910.78   3755.36    258.99 o
   9   8   2    340.34    697.28    268.95 <
  10   8   2    914.35   1175.42    219.15 o
   2   9   2  16088.50  15823.30    154.40 o
   3   9   2  47182.20  47733.90    557.83 o
   4   9   2   2925.28   3237.38     69.73 o
   5   9   2   1495.94   1449.35     89.65 o
   6   9   2    888.44    906.47     94.63 o
   7   9   2  14675.70  14354.00    298.83 o
   8   9   2     20.54    -29.88    154.40 <
   9   9   2   2026.18   2345.85    219.15 o
  10   9   2   1400.31   1638.61    229.11 o
   0  10   2    356.98    194.24     84.67 <
   1  10   2   3444.37   3307.11     49.81 o
   2  10   2   6139.16   5687.82     69.73 o
   3  10   2     24.19    229.11     54.79 o
   4  10   2   8762.44   8143.25    109.57 o
   5  10   2      0.41     69.73     89.65 <
   6  10   2      7.47    -39.84     94.63 <
   7  10   2     83.35    363.58    114.55 o
   8  10   2     50.41   -179.30    189.26 <
   9  10   2    420.31    239.07    214.16 <
  10  10   2     63.09    174.32    224.13 <
   1  11   2    513.14    508.02     44.83 o
   2  11   2    333.36    288.87     39.84 o
   3  11   2      4.25    -89.65     54.79 <
   4  11   2     52.66     29.88     54.79 <
   5  11   2      0.03    -29.88     79.69 <
   6  11   2    645.79    717.20    104.59 o
   7  11   2    459.26    249.03    124.51 <
   8  11   2   1393.30   1240.16    189.26 o
   9  11   2    834.85   1519.08    219.15 o
  10  11   2    135.18   -239.07    229.11 <
   0  12   2   1481.24    687.32    144.44 o
   1  12   2    147.16    -19.92     54.79 <
   2  12   2  39419.50  39336.60    443.27 o
   3  12   2   8884.80   8840.53    124.51 o
   4  12   2    735.67    936.35     59.77 o
   5  12   2   3134.86   3815.13     84.67 o
   6  12   2  26498.70  28025.70    328.72 o
   7  12   2   2099.20   1783.05    134.48 o
   8  12   2   2486.31   2754.26    263.97 o
   9  12   2    325.36    273.93    283.89 <
  10  12   2    223.65    627.55    283.89 <
   1  13   2    810.68   1235.18     69.73 o
   2  13   2     62.89    119.53     54.79 <
   3  13   2    116.75     54.79     69.73 <
   4  13   2    314.30    338.68     74.71 o
   5  13   2   1879.88   1768.11     89.65 o
   6  13   2    100.66    -19.92    104.59 <
   7  13   2   1237.11   1185.38    159.38 o
   8  13   2    981.74   1514.10    268.95 o
   9  13   2   1293.13    707.24    263.97 <
  10  13   2     43.03    348.64    234.09 <
   0  14   2    518.32    169.34    174.32 <
   1  14   2    386.15    617.59     69.73 o
   2  14   2   4071.26   3949.60     79.69 o
   3  14   2   1322.33   1783.05     89.65 o
   4  14   2   7948.11   8073.52    124.51 o
   5  14   2   1100.25   1160.48    104.59 o
   6  14   2    837.46    831.76    114.55 o
   7  14   2   1479.30   1643.59    194.24 o
   8  14   2      0.65    -69.73    199.22 <
   9  14   2    183.15    -39.84    214.16 <
   1  15   2    590.94    667.40     79.69 o
   2  15   2   1896.90   2161.57     69.73 o
   3  15   2   5469.78   5214.67     89.65 o
   4  15   2  16120.80  17153.10    189.26 o
   5  15   2   1130.62    996.12     94.63 o
   6  15   2  19359.40  18512.80    239.07 o
   7  15   2   7065.55   6823.40    184.28 o
   8  15   2  13169.60  13333.00    313.78 o
   9  15   2    667.42    976.19    214.16 o
   0  16   2     40.81    144.44    179.30 <
   1  16   2    411.71    239.07     84.67 <
   2  16   2   6895.37   7127.21    109.57 o
   3  16   2   1174.29   1175.42     79.69 o
   4  16   2    298.88    373.54     74.71 o
   5  16   2    309.32    328.72     99.61 o
   6  16   2    259.50    184.28    109.57 <
   7  16   2   1244.32   1250.13    134.48 o
   8  16   2   1647.40   1668.49    214.16 o
   9  16   2      3.05   -293.85    278.91 <
   1  17   2    283.76    318.76     89.65 o
   2  17   2    124.41    149.42     79.69 <
   3  17   2    378.55    443.27     94.63 o
   4  17   2   1528.32   1424.45     84.67 o
   5  17   2    540.11    383.51     99.61 o
   6  17   2     40.79     49.81    114.55 <
   7  17   2    553.00    702.26    139.46 o
   8  17   2    171.58    293.85    209.18 <
   9  17   2    391.55    343.66    224.13 <
   0  18   2  39740.10  37792.60    652.46 o
   1  18   2   2497.23   2828.97    104.59 o
   2  18   2   9919.67  10165.40    129.49 o
   3  18   2  10012.10   9841.63    169.34 o
   4  18   2    965.16   1324.83     99.61 o
   5  18   2   1130.58   1354.72    119.53 o
   6  18   2   1281.47   1115.65    124.51 o
   7  18   2   1350.61   1364.68    149.42 o
   8  18   2   2820.34   2609.82    224.13 o
   9  18   2   2501.58   2261.18    234.09 o
   1  19   2    601.94    727.16     99.61 o
   2  19   2     41.19    129.49     94.63 <
   3  19   2   1025.76   1021.02    109.57 o
   4  19   2    516.33    617.59     99.61 o
   5  19   2   1008.28    672.38    129.49 o
   6  19   2    264.48    508.02    124.51 o
   7  19   2   1549.72   1783.05    149.42 o
   8  19   2      3.35     49.81    219.15 <
   0  20   2   2871.57   2779.16    209.18 o
   1  20   2   3761.93   4113.96    119.53 o
   2  20   2   2113.87   1957.37    109.57 o
   3  20   2    390.25    388.48    114.55 o
   4  20   2   9394.68   9712.13    189.26 o
   5  20   2   1249.31   1245.15    149.42 o
   6  20   2    605.93    513.00    129.49 o
   7  20   2    112.28    114.55    154.40 <
   8  20   2     28.76      4.98    219.15 <
   1  21   2   3725.59   4457.62    124.51 o
   2  21   2   3713.71   4084.08    124.51 o
   3  21   2   1397.34   1529.04    144.44 o
   4  21   2     77.84     44.83    139.46 <
   5  21   2    164.41     44.83    149.42 <
   6  21   2     89.43    179.30    144.44 <
   7  21   2    916.52    557.83    149.42 o
   8  21   2    513.36   1339.78    254.01 o
   0  22   2   2823.55   3416.68    214.16 o
   1  22   2   1269.37   1524.06    139.46 o
   2  22   2   1946.46   1977.29    144.44 o
   3  22   2    198.50    -49.81    174.32 <
   4  22   2    379.35    463.19    154.40 o
   5  22   2   3370.06   3346.95    164.36 o
   6  22   2     14.21     99.61    164.36 <
   7  22   2    232.83    532.92    179.30 <
   8  22   2   1544.82   1688.42    268.95 o
   1  23   2   1179.90   1245.15    149.42 o
   2  23   2    832.76    836.74    149.42 o
   3  23   2     37.48   -229.11    194.24 <
   4  23   2   1273.32     79.69    204.20 <
   5  23   2    190.63    343.66    159.38 <
   6  23   2    868.19    652.46    169.34 o
   7  23   2    436.27    -89.65    219.15 <
   0  24   2  19974.60  21381.60    398.45 o
   1  24   2   5049.81   5090.15    179.30 o
   2  24   2    189.20    303.82    159.38 <
   3  24   2   3199.61   3401.74    199.22 o
   4  24   2    257.58    293.85    254.01 <
   5  24   2   3235.11   2724.38    209.18 o
   6  24   2   2277.20   1618.69    199.22 o
   7  24   2   2077.03   1225.22    229.11 o
   1  25   2     20.67     89.65    169.34 <
   2  25   2   1736.87   1613.71    164.36 o
   3  25   2    128.65    433.31    199.22 <
   4  25   2    967.41    139.46    263.97 <
   5  25   2   1840.46   1324.83    219.15 o
   6  25   2     21.42   -169.34    224.13 <
   0  26   2   1843.81   2196.44    234.09 o
   1  26   2    519.77    966.23    169.34 o
   2  26   2   2586.70   2614.81    174.32 o
   3  26   2   1773.36   2380.72    214.16 o
   4  26   2   2751.33   1369.66    278.91 o
   5  26   2     32.65    124.51    219.15 <
   6  26   2    288.48    -34.86    239.07 <
   1  27   2    124.71    164.36    189.26 <
   2  27   2    447.86    826.78    199.22 o
   3  27   2    285.36    204.20    214.16 <
   4  27   2    613.82    134.48    288.87 <
   5  27   2    770.17     59.77    229.11 <
   6  27   2    143.63   -109.57    249.03 <
   0  28   2   2402.97   3426.64    258.99 o
   1  28   2   3022.86   4263.38    199.22 o
   2  28   2   1277.77   1852.78    214.16 o
   3  28   2   2555.33   1907.56    234.09 o
   4  28   2    479.96   -258.99    303.82 <
   5  28   2    154.48     74.71    239.07 <
   1  29   2    713.15   1135.57    199.22 o
   2  29   2   1952.52    513.00    239.07 <
   3  29   2   1699.27   1603.75    244.05 o
   4  29   2   1013.16   1035.96    318.76 o
   0  30   2  19524.90  20724.20    438.29 o
   1  30   2   2286.86   1394.56    234.09 o
   2  30   2     37.11   -194.24    293.85 <
   3  30   2     35.49    239.07    254.01 <
   4  30   2   2037.10   1070.82    343.66 o
   1  31   2   1635.19   1469.27    258.99 o
   2  31   2   2865.38   2076.90    283.89 o
   3  31   2   4264.04   2878.78    288.87 o
   0  32   2    612.48    358.60    378.52 <
   1  32   2    103.90    109.57    268.95 <
   2   1   3   8101.22   8103.41    139.46 o
   3   1   3    167.72    298.83     39.84 o
   4   1   3   4416.89   4422.76     99.61 o
   5   1   3   1361.48   1334.80     79.69 o
   6   1   3    162.02      9.96     89.65 <
   7   1   3   2209.33   2360.80    119.53 o
   8   1   3    358.22    567.79    154.40 o
   9   1   3    175.85    189.26    199.22 <
  10   1   3    768.60   1668.49    288.87 o
   2   2   3   5837.76   5872.11     94.63 o
   3   2   3   9315.92   9224.04    139.46 o
   4   2   3   1148.67   1070.82     49.81 o
   5   2   3   2959.74   3028.19     74.71 o
   6   2   3   1557.95   1573.86     94.63 o
   7   2   3    101.08      4.98    134.48 <
   8   2   3     61.41    159.38    179.30 <
   9   2   3   2250.54   2833.95    214.16 o
  10   2   3     69.10    229.11    278.91 <
   2   3   3 478631.00 485079.00   7261.69 o
   3   3   3     69.51     44.83     39.84 <
   4   3   3  23085.30  23508.30    318.76 o
   5   3   3    190.43    214.16     74.71 <
   6   3   3  11493.50  13123.80    219.15 o
   7   3   3     42.64     54.79    139.46 <
   8   3   3  13413.70  13064.10    293.85 o
   9   3   3    301.24    503.04    209.18 <
  10   3   3   1827.82   2251.22    244.05 o
   1   4   3    127.10     59.77     44.83 <
   2   4   3  28514.30  27428.10    338.68 o
   3   4   3     96.38     39.84     29.88 <
   4   4   3   7040.35   6783.55    104.59 o
   5   4   3    122.83    219.15     79.69 <
   6   4   3   1487.87   1439.39     69.73 o
   7   4   3   2289.74   2276.13    144.44 o
   8   4   3     15.28    104.59    179.30 <
   9   4   3    854.97   1344.76    214.16 o
  10   4   3      3.07    149.42    234.09 <
   1   5   3   1450.43   1339.78     44.83 o
   2   5   3   4515.91   4168.75     59.77 o
   3   5   3   1626.74   1563.90     34.86 o
   4   5   3  13990.70  14124.90    184.28 o
   5   5   3   1478.55   1568.88     79.69 o
   6   5   3   5089.42   5090.15     99.61 o
   7   5   3    212.57    283.89    149.42 <
   8   5   3     56.27    119.53    179.30 <
   9   5   3      0.54    119.53    214.16 <
  10   5   3     54.06   -373.54    239.07 <
   0   6   3 390241.00 404672.00  10489.10 o
   1   6   3  19589.90  18383.30    263.97 o
   2   6   3  30209.40  30157.40    323.74 o
   3   6   3     47.34     24.90     34.86 <
   4   6   3  38605.60  40198.30    532.92 o
   5   6   3    527.39    727.16     84.67 o
   6   6   3    691.27    951.29     79.69 o
   7   6   3   6601.33   7191.96    189.26 o
   8   6   3   1356.22   1374.64    189.26 o
   9   6   3     29.56    278.91    209.18 <
  10   6   3    984.38    846.70    239.07 o
   1   7   3   8165.65   7640.21    119.53 o
   2   7   3     92.92     99.61     34.86 <
   3   7   3     65.27     39.84     39.84 <
   4   7   3     29.91     -9.96     59.77 <
   5   7   3    219.84    273.93     69.73 o
   6   7   3    220.32    313.78     84.67 o
   7   7   3    179.10    403.43    154.40 <
   8   7   3    156.49      4.98    234.09 <
   9   7   3     77.40     19.92    273.93 <
  10   7   3   1384.76   1225.22    308.80 o
   0   8   3    336.23    343.66     59.77 o
   1   8   3      3.78     69.73     49.81 <
   2   8   3  13480.10  14110.00    174.32 o
   3   8   3    303.41    254.01     44.83 o
   4   8   3   6622.99   6913.05    124.51 o
   5   8   3    423.15    418.37     74.71 o
   6   8   3      0.21     -4.98     89.65 <
   7   8   3    727.54    478.14    119.53 o
   8   8   3   1318.64   1738.22    249.03 o
   9   8   3    613.78    991.14    288.87 o
  10   8   3      1.98    -49.81    239.07 <
   1   9   3  19972.90  20505.10    244.05 o
   2   9   3  13704.00  14199.60    169.34 o
   3   9   3   7260.57   6644.10     84.67 o
   4   9   3   5875.42   5747.59    114.55 o
   5   9   3    179.71    249.03     79.69 o
   6   9   3   1895.86   1922.50     99.61 o
   7   9   3   6250.61   6454.83    134.48 o
   8   9   3  13567.20  13437.60    303.82 o
   9   9   3   2580.04   2306.01    229.11 o
  10   9   3    902.71   1389.58    244.05 o
   0  10   3   1048.19    826.78     79.69 o
   1  10   3    537.13    508.02     39.84 o
   2  10   3   1594.69   1489.19     44.83 o
   3  10   3   1862.45   1957.37     49.81 o
   4  10   3   7967.32   8407.22    149.42 o
   5  10   3   1418.22   1553.94    104.59 o
   6  10   3   1378.93   1768.11    119.53 o
   7  10   3    570.71    677.36    109.57 o
   8  10   3     26.69    423.35    194.24 <
   9  10   3    840.40    433.31    219.15 <
  10  10   3    870.65   1150.51    249.03 o
   1  11   3   6507.81   6285.49     84.67 o
   2  11   3   3991.41   3800.18     59.77 o
   3  11   3    878.82    901.48     49.81 o
   4  11   3  10944.20  11594.80    179.30 o
   5  11   3    211.64    234.09     84.67 <
   6  11   3      0.66    109.57    119.53 <
   7  11   3    206.19     74.71    129.49 <
   8  11   3     17.41    -69.73    169.34 <
   9  11   3    113.52    -89.65    224.13 <
  10  11   3     36.46    114.55    254.01 <
   0  12   3   3309.52   2848.89    139.46 o
   1  12   3  10920.50  11261.10    194.24 o
   2  12   3  35458.00  37080.40    438.29 o
   3  12   3   1135.64    866.62     64.75 o
   4  12   3  17477.40  18328.50    214.16 o
   5  12   3      3.41    -59.77     74.71 <
   6  12   3  12389.60  12914.60    174.32 o
   7  12   3   2448.94   2664.61    114.55 o
   8  12   3   4606.36   4133.88    219.15 o
   9  12   3     53.15    438.29    293.85 <
  10  12   3   3231.03   3984.47    303.82 o
   1  13   3    103.43     54.79     74.71 <
   2  13   3   2462.36   2709.44     79.69 o
   3  13   3    184.22    239.07     69.73 o
   4  13   3    529.91    542.88     79.69 o
   5  13   3   1152.63   1344.76     94.63 o
   6  13   3   3099.81   2828.97    124.51 o
   7  13   3   1119.67    986.16    119.53 o
   8  13   3    143.61    508.02    254.01 <
   9  13   3     66.69     94.63    298.83 <
   0  14   3    535.93    438.29    184.28 <
   1  14   3    247.24    114.55     89.65 <
   2  14   3    435.33    398.45     69.73 o
   3  14   3    341.89    288.87     74.71 o
   4  14   3   1904.15   1857.76     99.61 o
   5  14   3    327.20    144.44     94.63 <
   6  14   3    302.01    184.28    114.55 <
   7  14   3    759.68   1240.16    169.34 o
   8  14   3    119.54    139.46    204.20 <
   9  14   3     10.33      4.98    229.11 <
   1  15   3   3415.00   3546.17     89.65 o
   2  15   3    851.31    851.68     69.73 o
   3  15   3    475.91    791.91     74.71 o
   4  15   3   9660.96   9014.85    129.49 o
   5  15   3   1874.94   2306.01     94.63 o
   6  15   3    120.92    129.49    104.59 <
   7  15   3   1333.53   1499.16    139.46 o
   8  15   3     71.32    -14.94    209.18 <
   9  15   3     74.74    174.32    234.09 <
   0  16   3    287.02     -4.98    229.11 <
   1  16   3    532.67    587.71     69.73 o
   2  16   3   1231.86   1155.49     69.73 o
   3  16   3     33.94    -89.65     84.67 <
   4  16   3  17565.00  17576.50    234.09 o
   5  16   3    161.71     94.63     94.63 <
   6  16   3   3160.83   3371.85    124.51 o
   7  16   3   1422.06   1603.75    139.46 o
   8  16   3   1057.83   1100.71    209.18 o
   9  16   3   1144.77   1270.05    328.72 o
   1  17   3    165.39    119.53     89.65 <
   2  17   3    198.11     74.71     79.69 <
   3  17   3    144.87      4.98     89.65 <
   4  17   3   3922.68   4328.12    114.55 o
   5  17   3      0.08    -49.81    109.57 <
   6  17   3    234.86    189.26    114.55 <
   7  17   3    225.23     84.67    139.46 <
   8  17   3    299.75    667.40    219.15 o
   9  17   3     89.56    189.26    219.15 <
   0  18   3    354.93    393.47    154.40 <
   1  18   3   5197.17   5667.90    134.48 o
   2  18   3  10623.10  11470.30    149.42 o
   3  18   3   1306.24    727.16     94.63 o
   4  18   3  13555.40  15340.20    229.11 o
   5  18   3     35.19    298.83    119.53 <
   6  18   3  18262.60  18393.30    239.07 o
   7  18   3     80.90     79.69    144.44 <
   8  18   3      4.29    174.32    214.16 <
   9  18   3    209.18    418.37    249.03 <
   1  19   3     46.66      9.96    104.59 <
   2  19   3   4436.56   4582.13    109.57 o
   3  19   3    199.74    273.93    109.57 <
   4  19   3   1240.23   1060.86    114.55 o
   5  19   3   1756.95   1708.34    129.49 o
   6  19   3    359.17    393.47    134.48 <
   7  19   3      6.91     84.67    164.36 <
   8  19   3   1185.19   1568.88    214.16 o
   0  20   3     53.13     39.84    179.30 <
   1  20   3    256.04    139.46    114.55 <
   2  20   3  10348.60   9906.38    159.38 o
   3  20   3    725.26    373.54    119.53 o
   4  20   3     12.81     34.86    114.55 <
   5  20   3    563.87    368.56    134.48 <
   6  20   3    399.02    458.21    149.42 o
   7  20   3    139.95    164.36    169.34 <
   8  20   3    514.14    -44.83    298.83 <
   1  21   3    413.55    433.31    124.51 o
   2  21   3    491.21    488.10    119.53 o
   3  21   3    614.90    433.31    124.51 o
   4  21   3   9874.95  10354.60    209.18 o
   5  21   3   1778.05   2226.32    154.40 o
   6  21   3   1124.48   1115.65    159.38 o
   7  21   3    418.45    508.02    184.28 <
   8  21   3   9224.24   9084.58    373.54 o
   0  22   3    359.18    438.29    169.34 <
   1  22   3      9.40     29.88    134.48 <
   2  22   3    244.11    234.09    119.53 <
   3  22   3    366.21    323.74    169.34 <
   4  22   3   7424.57   8496.87    189.26 o
   5  22   3    109.85    149.42    159.38 <
   6  22   3     38.01      4.98    159.38 <
   7  22   3     11.97    293.85    194.24 <
   1  23   3    127.03    323.74    144.44 <
   2  23   3     15.76    363.58    134.48 <
   3  23   3    309.52    542.88    184.28 <
   4  23   3   1974.41   1847.80    184.28 o
   5  23   3      1.81     84.67    159.38 <
   6  23   3    189.48    383.51    184.28 <
   7  23   3     35.62     99.61    224.13 <
   0  24   3     99.99    189.26    204.20 <
   1  24   3   1750.08   1857.76    169.34 o
   2  24   3    239.04    -54.79    159.38 <
   3  24   3    324.71    403.43    209.18 <
   4  24   3   1060.07    931.37    254.01 o
   5  24   3    114.63    258.99    179.30 <
   6  24   3     80.78    159.38    189.26 <
   7  24   3     54.31      0.00    234.09 <
   1  25   3   2295.75   2375.74    174.32 o
   2  25   3   9552.96   9527.85    229.11 o
   3  25   3    157.18    338.68    219.15 <
   4  25   3    201.88    -34.86    263.97 <
   5  25   3     65.47    209.18    214.16 <
   6  25   3   1451.72   1299.93    229.11 o
   0  26   3   1038.66   1768.11    234.09 o
   1  26   3   3067.98   2460.41    184.28 o
   2  26   3   2328.92   1793.01    229.11 o
   3  26   3     21.49     64.75    229.11 <
   4  26   3   1615.41   1319.85    283.89 o
   5  26   3    112.46     -9.96    224.13 <
   6  26   3    264.13    393.47    234.09 <
   1  27   3      1.77   -363.58    209.18 <
   2  27   3   1456.26   1817.91    239.07 o
   3  27   3    168.20    109.57    219.15 <
   4  27   3   2324.44   1817.91    293.85 o
   5  27   3   1497.20   1294.95    229.11 o
   0  28   3   2316.57   3157.69    278.91 o
   1  28   3   1454.70   1524.06    209.18 o
   2  28   3     22.74     69.73    244.05 <
   3  28   3     54.57    149.42    229.11 <
   4  28   3    311.51   -288.87    303.82 <
   5  28   3   1168.86    562.81    249.03 <
   1  29   3   1337.93   1394.56    219.15 o
   2  29   3    929.38    552.84    278.91 <
   3  29   3     48.00    298.83    239.07 <
   4  29   3   1054.54    527.94    323.74 <
   0  30   3   1700.87   1967.33    343.66 o
   1  30   3     69.56    -19.92    268.95 <
   2  30   3    161.96    104.59    263.97 <
   3  30   3    140.65    129.49    249.03 <
   4  30   3    116.21     69.73    338.68 <
   1  31   3    876.59    936.35    258.99 o
   2  31   3   1242.98   1449.35    278.91 o
   3  31   3    798.97     54.79    283.89 <
   0  32   3    702.08   1160.48    448.25 <
   1  32   3   1921.08   1050.90    263.97 o
   3   0   4  22987.30  20619.60    781.95 o
   4   0   4     78.70     64.75    154.40 <
   5   0   4  10618.20  11624.70    508.02 o
   6   0   4  23534.90  23134.80    453.23 o
   7   0   4   6782.62   5887.05    249.03 o
   8   0   4   2467.01   2166.55    313.78 o
   9   0   4   3878.33   2206.40    363.58 o
  10   0   4   3799.76   5110.08    443.27 o
   3   1   4   5535.35   5857.16    104.59 o
   4   1   4   1248.38    821.80     79.69 o
   5   1   4    971.27    846.70    129.49 o
   6   1   4  12579.60  13462.50    224.13 o
   7   1   4    637.19    483.12    129.49 o
   8   1   4   1476.46   1479.23    184.28 o
   9   1   4    879.98     84.67    254.01 <
  10   1   4   1712.16   2425.54    293.85 o
   3   2   4  27242.90  28548.70    403.43 o
   4   2   4  13419.50  12585.90    229.11 o
   5   2   4    127.93    179.30     59.77 <
   6   2   4   2661.61   3043.14    104.59 o
   7   2   4    172.03    468.17    134.48 o
   8   2   4   3242.38   4084.08    194.24 o
   9   2   4    168.10   -254.01    258.99 <
  10   2   4     21.67    428.33    283.89 <
   2   3   4     11.78    124.51     54.79 <
   3   3   4  39763.00  40830.80    572.77 o
   4   3   4  33209.70  36263.60    552.84 o
   5   3   4   1435.32   1284.99     64.75 o
   6   3   4    415.97    692.30     89.65 o
   7   3   4   8815.18   7944.03    194.24 o
   8   3   4    595.16    886.54    174.32 o
   9   3   4    475.95     69.73    214.16 <
  10   3   4   2747.60   3063.06    303.82 o
   2   4   4  55905.10  54622.00   1319.85 o
   3   4   4     89.44     14.94     49.81 <
   4   4   4  12178.60  13338.00    179.30 o
   5   4   4     28.61    109.57     59.77 <
   6   4   4   1027.06    876.58     89.65 o
   7   4   4    572.05    627.55    134.48 o
   8   4   4    403.80    597.67    189.26 o
   9   4   4   3976.21   3207.49    224.13 o
  10   4   4     97.05    876.58    293.85 <
   2   5   4   7776.16   7426.05    154.40 o
   3   5   4   1278.23   1384.60     54.79 o
   4   5   4    682.30    747.09     59.77 o
   5   5   4    103.33    104.59     64.75 <
   6   5   4   5576.81   5737.63    124.51 o
   7   5   4    575.72    433.31    109.57 o
   8   5   4      1.86    139.46    204.20 <
   9   5   4      0.09   -373.54    214.16 <
  10   5   4    728.98   1534.02    249.03 o
   2   6   4    928.22    791.91     49.81 o
   4   6   4    365.53    323.74     59.77 o
   5   6   4    671.37    786.93     64.75 o
   6   6   4  14050.80  15001.50    204.20 o
   7   6   4   6820.67   6419.97    124.51 o
   8   6   4   6319.44   6006.58    204.20 o
   9   6   4   1169.90    986.16    214.16 o
  10   6   4    293.67    363.58    239.07 <
   1   7   4   1630.46   1668.49     59.77 o
   2   7   4    353.50    423.35     49.81 o
   3   7   4   1459.23   1439.39     49.81 o
   4   7   4    100.80    159.38     59.77 <
   5   7   4   3168.65   3147.73     79.69 o
   6   7   4    374.43    438.29     84.67 o
   7   7   4    664.24    537.90     99.61 o
   8   7   4    479.98    413.39    214.16 <
   9   7   4    275.61    273.93    278.91 <
  10   7   4      1.06    129.49    313.78 <
   0   8   4   2479.60   2355.81    119.53 o
   1   8   4   8220.49   8148.23    129.49 o
   2   8   4   2630.55   2480.33     54.79 o
   3   8   4    180.26    303.82     49.81 o
   4   8   4    510.91    677.36     74.71 o
   5   8   4     35.96     49.81     84.67 <
   6   8   4    816.48    791.91     94.63 o
   7   8   4   3503.93   3122.82    134.48 o
   8   8   4    566.86    388.48    219.15 <
   9   8   4    733.25    712.22    283.89 <
  10   8   4    779.09    239.07    239.07 <
   1   9   4    732.03   1045.92     64.75 o
   2   9   4   1031.84   1105.69     49.81 o
   3   9   4   9366.65   8661.23    109.57 o
   4   9   4   3746.30   3566.10     99.61 o
   5   9   4   1419.96   1195.34    114.55 o
   6   9   4   7882.09   8033.68    159.38 o
   7   9   4  19140.30  18258.80    263.97 o
   8   9   4   8037.20   9398.36    239.07 o
   9   9   4    859.23   1414.49    224.13 o
  10   9   4      2.24      4.98    244.05 <
   0  10   4   2475.33   2550.06    129.49 o
   1  10   4  13576.90  15021.40    298.83 o
   2  10   4   2264.61   2151.61     59.77 o
   3  10   4   3576.16   3576.06     64.75 o
   4  10   4   4818.31   4786.34     99.61 o
   5  10   4     28.16     44.83     94.63 <
   6  10   4    572.80    672.38    119.53 o
   7  10   4   1045.67   1344.76    114.55 o
   8  10   4   5589.07   5807.36    229.11 o
   9  10   4   1990.93   2156.59    229.11 o
  10  10   4    372.68    488.10    283.89 <
   1  11   4   1477.27   1474.25     64.75 o
   2  11   4    108.34    129.49     59.77 <
   3  11   4  11000.50  11096.70    139.46 o
   4  11   4   3219.74   3466.48     94.63 o
   5  11   4    692.47    737.13    109.57 o
   6  11   4   1076.57   1638.61    104.59 o
   7  11   4   4397.74   4617.00    179.30 o
   8  11   4   2021.43   1842.82    204.20 o
   9  11   4    215.13    119.53    234.09 <
  10  11   4     64.63    473.15    258.99 <
   0  12   4   8343.03   8646.29    278.91 o
   1  12   4  24759.80  24892.90    234.09 o
   2  12   4  27962.40  29724.10    513.00 o
   3  12   4    384.93    527.94     74.71 o
   4  12   4   1875.55   1618.69     89.65 o
   5  12   4   7616.32   8496.87    144.44 o
   6  12   4    837.90    617.59    104.59 o
   7  12   4     82.04    119.53    114.55 <
   8  12   4    405.07    308.80    214.16 <
   9  12   4   2201.01   2226.32    303.82 o
  10  12   4    430.83    244.05    323.74 <
   1  13   4    687.64    876.58    119.53 o
   2  13   4   1568.19   1872.70     84.67 o
   3  13   4   8092.53   8506.83    139.46 o
   4  13   4      8.47    -54.79    124.51 <
   5  13   4   1511.61   1075.81    114.55 o
   6  13   4   1462.14   1394.56    129.49 o
   7  13   4   5796.20   5847.20    189.26 o
   8  13   4    223.48    338.68    219.15 <
   9  13   4    154.21    303.82    298.83 <
   0  14   4   4676.01   4801.28    234.09 o
   1  14   4    382.61    542.88     89.65 o
   2  14   4   7578.62   7739.82    139.46 o
   3  14   4   4416.00   4567.19     99.61 o
   4  14   4   9438.37   8825.59    189.26 o
   5  14   4    216.06    -39.84    119.53 <
   6  14   4    247.12    224.13    149.42 <
   7  14   4    308.96    209.18    134.48 <
   8  14   4     68.06    144.44    209.18 <
   9  14   4    176.76    283.89    229.11 <
   1  15   4    518.14    498.06    109.57 o
   2  15   4  15220.60  16152.00    229.11 o
   3  15   4  11954.30  11480.20    169.34 o
   4  15   4     30.52    -49.81     94.63 <
   5  15   4    524.34    433.31     99.61 o
   6  15   4    114.04    174.32    104.59 <
   7  15   4   4346.88   4323.14    129.49 o
   8  15   4   7950.77   8093.44    258.99 o
   9  15   4   2556.43   3152.71    239.07 o
   0  16   4     71.42    -44.83    219.15 <
   1  16   4    405.71    443.27     84.67 o
   2  16   4  10966.40  10753.10    169.34 o
   3  16   4   1594.81   1324.83     84.67 o
   4  16   4    420.26    428.33    104.59 o
   5  16   4    667.54    508.02    114.55 o
   6  16   4    102.45     64.75    109.57 <
   7  16   4   2817.49   3147.73    139.46 o
   8  16   4     72.28    199.22    184.28 <
   9  16   4    691.72    -39.84    308.80 <
   1  17   4    547.12    458.21     94.63 o
   2  17   4    735.20    597.67     94.63 o
   3  17   4   1866.06   1917.52     99.61 o
   4  17   4     12.39    -24.90    109.57 <
   5  17   4    220.76    129.49    119.53 <
   6  17   4    876.42    956.27    119.53 o
   7  17   4   1164.38   1758.15    139.46 o
   8  17   4     19.00   -194.24    204.20 <
   9  17   4    482.35    498.06    318.76 <
   0  18   4  22506.60  17730.90    552.84 o
   1  18   4     21.98     -4.98     94.63 <
   2  18   4   2858.78   3033.17     94.63 o
   3  18   4   1214.12   1494.17     99.61 o
   4  18   4    347.37    398.45    119.53 o
   5  18   4  10153.80  10235.10    189.26 o
   6  18   4  17685.40  18632.40    293.85 o
   7  18   4    290.58    567.79    154.40 o
   8  18   4   1060.00   1822.89    219.15 o
   9  18   4   3273.35   3068.04    338.68 o
   1  19   4    187.96    209.18    124.51 <
   2  19   4    141.84    214.16     99.61 <
   3  19   4   2852.00   2754.26    109.57 o
   4  19   4    675.50    453.23    119.53 o
   5  19   4   1447.58   1683.44    134.48 o
   6  19   4    936.00   1021.02    149.42 o
   7  19   4   3342.64   3063.06    184.28 o
   8  19   4    506.62    433.31    244.05 <
   0  20   4    256.14   -293.85    254.01 <
   1  20   4    314.68    408.41    149.42 <
   2  20   4    213.74    278.91    114.55 <
   3  20   4   3927.96   4099.02    139.46 o
   4  20   4   2050.46   2694.49    134.48 o
   5  20   4   3031.06   3192.55    144.44 o
   6  20   4   2461.09   2594.88    154.40 o
   7  20   4    153.02    229.11    184.28 <
   8  20   4     15.08   -662.42    258.99 <
   1  21   4    226.82    453.23    149.42 o
   2  21   4   4156.40   5070.23    134.48 o
   3  21   4   1641.72   2042.04    134.48 o
   4  21   4   1160.07   1414.49    134.48 o
   5  21   4     39.10     79.69    139.46 <
   6  21   4   3818.89   3884.85    184.28 o
   7  21   4     10.40    -54.79    229.11 <
   8  21   4   3143.29   2430.52    303.82 o
   0  22   4   3557.46   4343.07    249.03 o
   1  22   4    526.09    811.84    149.42 o
   2  22   4   1576.58   1932.47    159.38 o
   3  22   4    934.22   1021.02    154.40 o
   4  22   4    385.99    542.88    154.40 o
   5  22   4   1300.15   1623.67    149.42 o
   6  22   4   1340.34   1105.69    184.28 o
   7  22   4    629.97   1115.65    199.22 o
   1  23   4     66.32    134.48    154.40 <
   2  23   4     61.72      9.96    159.38 <
   3  23   4    232.50    139.46    169.34 <
   4  23   4   1642.67   1708.34    179.30 o
   5  23   4   2704.48   2002.19    169.34 o
   6  23   4    816.40   1065.84    219.15 o
   7  23   4    132.23    174.32    224.13 <
   0  24   4  45796.70  46194.90    677.36 o
   1  24   4   4057.79   4597.08    179.30 o
   2  24   4   1126.28   1469.27    159.38 o
   3  24   4    469.51    627.55    194.24 o
   4  24   4   3231.72   2460.41    239.07 o
   5  24   4   1736.55   1459.31    194.24 o
   6  24   4    375.60    239.07    214.16 <
   7  24   4      0.29   -129.49    258.99 <
   1  25   4     33.74     74.71    189.26 <
   2  25   4   3198.46   3406.72    189.26 o
   3  25   4    300.36    229.11    199.22 <
   4  25   4   1074.34    876.58    268.95 o
   5  25   4   4542.59   3381.81    224.13 o
   6  25   4    183.68    219.15    254.01 <
   0  26   4    849.38   1011.06    278.91 o
   1  26   4    964.02   1011.06    204.20 o
   2  26   4   2805.81   2206.40    229.11 o
   3  26   4     66.42    -94.63    234.09 <
   4  26   4   2794.58   1927.48    283.89 o
   5  26   4    122.13     -9.96    224.13 <
   6  26   4     45.40    114.55    263.97 <
   1  27   4   6502.74   6703.86    234.09 o
   2  27   4   1849.78   1713.32    239.07 o
   3  27   4   2125.28   1698.38    219.15 o
   4  27   4     79.15     94.63    333.70 <
   5  27   4     36.86    124.51    234.09 <
   0  28   4     70.05   -239.07    313.78 <
   1  28   4   1780.75   1837.83    224.13 o
   2  28   4   1097.79   1011.06    244.05 o
   3  28   4   1978.51   1449.35    229.11 o
   4  28   4    142.01    164.36    308.80 <
   5  28   4   2664.59   2485.31    249.03 o
   1  29   4   1771.79   1509.12    229.11 o
   2  29   4      4.26     14.94    234.09 <
   3  29   4     51.61    139.46    239.07 <
   4  29   4     13.05     -9.96    313.78 <
   0  30   4    890.90   1723.28    338.68 o
   1  30   4    203.03   -134.48    283.89 <
   2  30   4    263.21      4.98    263.97 <
   3  30   4    133.92    104.59    263.97 <
   1  31   4    410.48    -59.77    268.95 <
   2  31   4    296.62    687.32    273.93 <
   0  32   4    208.29    -59.77    443.27 <
   1  32   4    211.16   -129.49    313.78 <
   3   1   5    110.39    298.83     64.75 o
   4   1   5   9909.59  10374.60    254.01 o
   5   1   5   6222.73   6459.81    199.22 o
   6   1   5     67.83    109.57    119.53 <
   7   1   5      0.26    -14.94    164.36 <
   8   1   5    135.33    293.85    179.30 <
   9   1   5      5.43   -239.07    258.99 <
  10   1   5    481.68    408.41    288.87 <
   3   2   5    270.73    438.29     64.75 o
   4   2   5   1175.45   1698.38    114.55 o
   5   2   5   1372.49   1459.31    124.51 o
   6   2   5    697.60    667.40     74.71 o
   7   2   5   6263.44   6215.77    194.24 o
   8   2   5    869.78    672.38    179.30 o
   9   2   5     11.27    433.31    263.97 <
  10   2   5    654.54    866.62    288.87 <
   3   3   5     38.89     84.67     94.63 <
   5   3   5    132.64    164.36    104.59 <
   6   3   5  16077.50  17372.30    209.18 o
   7   3   5  12184.80  13492.40    229.11 o
   8   3   5  13711.10  15748.60    383.51 o
   9   3   5   6707.19   7326.44    303.82 o
  10   3   5    771.64    806.85    288.87 <
   3   4   5    382.99    433.31     79.69 o
   4   4   5    449.96    209.18     74.71 <
   5   4   5      4.63      9.96     79.69 <
   6   4   5    271.17    293.85     74.71 o
   7   4   5   3271.98   3640.80    104.59 o
   8   4   5  12307.70  13218.50    298.83 o
   9   4   5    728.36   1021.02    258.99 o
  10   4   5    174.33    199.22    293.85 <
   3   5   5    518.69    527.94     74.71 o
   4   5   5   4765.49   4880.97    104.59 o
   5   5   5     18.08      0.00     64.75 <
   6   5   5    264.65    388.48     79.69 o
   7   5   5   1176.20    976.19     94.63 o
   8   5   5     55.44    194.24    174.32 <
   9   5   5    832.55    861.64    219.15 o
  10   5   5    493.99    418.37    288.87 <
   2   6   5    920.88    552.84    109.57 o
   3   6   5    590.44    607.63     74.71 o
   4   6   5   7190.47   7914.14    134.48 o
   5   6   5  19041.90  19284.80    229.11 o
   6   6   5   2398.74   2231.30     89.65 o
   7   6   5     86.07    109.57     94.63 <
   8   6   5    186.32    224.13    179.30 <
   9   6   5    175.57    463.19    219.15 <
  10   6   5    933.36   1842.82    423.35 o
   2   7   5   2142.36   1648.57    114.55 o
   3   7   5     27.91     49.81     84.67 <
   4   7   5    126.13    209.18     64.75 o
   5   7   5   1386.80   1354.72     74.71 o
   6   7   5   7121.38   6728.77    129.49 o
   7   7   5    401.35    602.65    104.59 o
   8   7   5   1970.43   1429.43    204.20 o
   9   7   5      3.69    144.44    278.91 <
  10   7   5    423.92    493.08    428.33 <
   2   8   5    866.69    976.19    114.55 o
   3   8   5    711.81    602.65     64.75 o
   4   8   5    357.86    513.00     79.69 o
   5   8   5    130.18    219.15     89.65 <
   6   8   5   6356.70   6524.56    179.30 o
   7   8   5    739.97    856.66    119.53 o
   8   8   5   8602.55   8496.87    263.97 o
   9   8   5    240.75     39.84    278.91 <
  10   8   5     22.61    -24.90    244.05 <
   1   9   5   7803.36   8362.40    258.99 o
   2   9   5   4561.28   4382.91     99.61 o
   3   9   5   5196.10   5503.54     99.61 o
   4   9   5  13287.00  14583.10    239.07 o
   5   9   5   3006.65   3287.18     99.61 o
   6   9   5   5861.51   5667.90    169.34 o
   7   9   5   1693.60   1892.62    119.53 o
   8   9   5  23429.20  24389.90    522.96 o
   9   9   5   1497.43    921.41    224.13 o
  10   9   5   2558.32   2873.80    254.01 o
   0  10   5   3837.12   4039.25    174.32 o
   1  10   5    742.45    871.60     79.69 o
   2  10   5    730.38    836.74     74.71 o
   3  10   5     54.22     29.88     59.77 <
   4  10   5    105.50    473.15    104.59 o
   5  10   5     13.20    134.48     84.67 <
   6  10   5   1121.09    941.33    124.51 o
   7  10   5    369.28    463.19    139.46 o
   8  10   5    738.39   1140.55    169.34 o
   9  10   5      8.57     69.73    214.16 <
  10  10   5    925.44    791.91    254.01 o
   1  11   5     70.61     34.86    129.49 <
   2  11   5   2725.62   3177.61    134.48 o
   3  11   5   2465.11   2375.74    129.49 o
   4  11   5      9.86    -89.65    134.48 <
   5  11   5     23.53    -14.94    124.51 <
   6  11   5     67.81    104.59    109.57 <
   7  11   5    865.04    762.03    114.55 o
   8  11   5    379.70    323.74    174.32 <
   9  11   5      3.06   -204.20    224.13 <
  10  11   5    373.43    956.27    254.01 o
   0  12   5  51182.10  52445.50   1967.33 o
   1  12   5   1070.45   2076.90    159.38 o
   2  12   5  30357.70  34291.30    652.46 o
   3  12   5   1012.03   1006.08    179.30 o
   4  12   5  16618.50  18209.00    373.54 o
   5  12   5  11339.90  12411.60    229.11 o
   6  12   5  19256.70  19703.20    258.99 o
   7  12   5    492.55    209.18    119.53 <
   8  12   5   4801.01   4507.43    214.16 o
   9  12   5   1476.27   1927.48    303.82 o
  10  12   5   2152.84   1618.69    338.68 o
   1  13   5     29.50      0.00    149.42 <
   2  13   5    846.57    911.45    104.59 o
   3  13   5   1389.53   1165.46     94.63 o
   4  13   5   8889.34   8984.97    263.97 o
   5  13   5   5707.33   6076.31    244.05 o
   6  13   5    892.72   1026.00    134.48 o
   7  13   5     61.05    443.27    169.34 <
   8  13   5     82.73    408.41    268.95 <
   9  13   5     43.45    373.54    298.83 <
   0  14   5    446.17    672.38    288.87 <
   1  14   5      9.54     94.63     99.61 <
   2  14   5      5.75      4.98     84.67 <
   3  14   5   1086.77   1255.11     94.63 o
   4  14   5   1422.22   1673.48    169.34 o
   5  14   5   1363.42   1255.11    169.34 o
   6  14   5    481.66    468.17    124.51 o
   7  14   5    572.96    682.34    154.40 o
   8  14   5     41.86   -199.22    194.24 <
   9  14   5    975.00    308.80    234.09 <
   1  15   5  16730.20  16709.80    343.66 o
   2  15   5  29829.40  30625.60    438.29 o
   3  15   5   6924.74   7306.51    144.44 o
   4  15   5    298.20    164.36    174.32 <
   5  15   5    465.13    567.79    124.51 o
   6  15   5    325.45    363.58    129.49 <
   7  15   5    667.76    966.23    129.49 o
   8  15   5     17.68   -199.22    189.26 <
   9  15   5    121.59    338.68    239.07 <
   0  16   5   6714.87   5892.03    428.33 o
   1  16   5   2178.78   2360.80    129.49 o
   2  16   5    296.95    393.47     99.61 o
   3  16   5     10.38     34.86    104.59 <
   4  16   5     41.72    -24.90    139.46 <
   5  16   5    442.78    288.87    124.51 <
   6  16   5   1590.94   1683.44    139.46 o
   7  16   5     54.76    144.44    149.42 <
   8  16   5    567.55    647.48    214.16 o
   9  16   5     60.76    239.07    273.93 <
   1  17   5   3626.05   3680.65    149.42 o
   2  17   5   6864.25   7276.63    164.36 o
   3  17   5     65.42    109.57    109.57 <
   4  17   5    103.69    308.80    119.53 <
   5  17   5    508.18    473.15    159.38 <
   6  17   5   1427.14   1474.25    144.44 o
   7  17   5     77.01    -44.83    154.40 <
   8  17   5    125.83    -54.79    234.09 <
   9  17   5     25.61   -154.40    418.37 <
   0  18   5   3372.41   3038.15    423.35 o
   1  18   5  12836.40  13153.70    214.16 o
   2  18   5   9506.63   9806.76    174.32 o
   3  18   5   3268.38   2873.80    124.51 o
   4  18   5    104.48    169.34    119.53 <
   5  18   5   9973.50  10718.20    214.16 o
   6  18   5   1096.82   1474.25    149.42 o
   7  18   5   1673.28   1553.94    164.36 o
   8  18   5   1183.89   1703.36    254.01 o
   1  19   5    593.42    662.42    109.57 o
   2  19   5   2393.58   2445.47    114.55 o
   3  19   5    308.44    249.03    104.59 <
   4  19   5   1782.12   1334.80    129.49 o
   5  19   5   1312.47   1369.66    144.44 o
   6  19   5    118.95     44.83    149.42 <
   7  19   5    233.17    278.91    164.36 <
   8  19   5     24.76    -79.69    244.05 <
   0  20   5    395.20    283.89    448.25 <
   1  20   5      3.07     54.79    114.55 <
   2  20   5   2627.03   2724.38    104.59 o
   3  20   5     51.18    -99.61    129.49 <
   4  20   5     18.38    -54.79    129.49 <
   5  20   5    487.61    358.60    144.44 <
   6  20   5    247.82    313.78    154.40 <
   7  20   5     38.03     19.92    169.34 <
   8  20   5   1313.50   1539.00    263.97 o
   1  21   5   9535.78   9373.45    258.99 o
   2  21   5   8006.27   8890.34    144.44 o
   3  21   5   1533.10   2076.90    124.51 o
   4  21   5   1531.32   1753.16    139.46 o
   5  21   5   3272.80   4099.02    164.36 o
   6  21   5    276.94    323.74    164.36 <
   7  21   5   5793.50   5772.49    239.07 o
   8  21   5   1717.79   1748.18    268.95 o
   0  22   5   2885.51   2948.50    303.82 o
   1  22   5    579.41    652.46    169.34 o
   2  22   5   3031.54   3232.40    134.48 o
   3  22   5     20.92     99.61    134.48 <
   4  22   5   1051.42   1354.72    144.44 o
   5  22   5     11.48    -34.86    154.40 <
   6  22   5     53.25    -39.84    164.36 <
   7  22   5     69.56     69.73    199.22 <
   1  23   5   2378.39   2739.32    169.34 o
   2  23   5  10561.60  10723.20    224.13 o
   3  23   5   2988.02   3536.21    159.38 o
   4  23   5    656.38    692.30    164.36 o
   5  23   5    602.22    463.19    159.38 <
   6  23   5   1673.41   1698.38    174.32 o
   7  23   5     67.60    169.34    263.97 <
   0  24   5   7380.25   7814.53    303.82 o
   1  24   5    829.69   1140.55    169.34 o
   2  24   5    851.37    622.57    204.20 o
   3  24   5   2165.58   2037.06    204.20 o
   4  24   5    100.66     94.63    199.22 <
   5  24   5     59.34   -318.76    174.32 <
   6  24   5    806.56    288.87    258.99 <
   7  24   5    801.09    921.41    308.80 <
   1  25   5   1216.66   1140.55    174.32 o
   2  25   5    990.21   1150.51    214.16 o
   3  25   5   2361.85   2903.68    224.13 o
   4  25   5   1538.32   1349.74    244.05 o
   5  25   5     85.16    -54.79    199.22 <
   6  25   5    374.28    249.03    268.95 <
   0  26   5   3930.71   3690.61    303.82 o
   1  26   5    830.01    771.99    209.18 o
   2  26   5      6.59    149.42    224.13 <
   3  26   5   1379.73    961.25    214.16 o
   4  26   5   1944.87   1110.67    308.80 o
   5  26   5     15.21    -19.92    249.03 <
   6  26   5      7.50    333.70    263.97 <
   1  27   5   4076.47   5075.21    249.03 o
   2  27   5  10134.40  10175.30    283.89 o
   3  27   5   3144.83   2375.74    224.13 o
   4  27   5      7.26    -94.63    333.70 <
   5  27   5    930.02    642.49    263.97 <
   0  28   5    103.01    164.36    303.82 <
   1  28   5    141.07    293.85    239.07 <
   2  28   5      0.29   -328.72    244.05 <
   3  28   5   1588.51   1115.65    234.09 o
   4  28   5   2767.15   1454.33    298.83 o
   5  28   5   1395.16    976.19    273.93 o
   1  29   5    175.06     74.71    244.05 <
   2  29   5    159.39    547.86    234.09 <
   3  29   5    103.18     79.69    239.07 <
   4  29   5     87.71    647.48    308.80 <
   0  30   5   1655.30   3008.27    413.39 o
   1  30   5   1735.28   1758.15    328.72 o
   2  30   5    834.26     94.63    258.99 <
   3  30   5    476.99    991.14    263.97 o
   1  31   5    492.21    124.51    298.83 <
   2  31   5   1430.38   1120.63    318.76 o
   0  32   5   1404.32   1245.15    443.27 <
   4   0   6   6344.17   7615.31    239.07 o
   5   0   6    255.83    174.32    169.34 <
   6   0   6   5221.20   5623.08    229.11 o
   7   0   6    205.75    303.82    219.15 <
   8   0   6  11012.80   8711.04    597.67 o
   9   0   6     15.52   -199.22    298.83 <
  10   0   6  13861.00  17476.90    637.51 o
   4   1   6   7058.69   7296.55    164.36 o
   5   1   6    819.77    846.70    134.48 o
   6   1   6    609.16   1016.04    129.49 o
   7   1   6    127.26    109.57    109.57 <
   8   1   6   1969.45    388.48    224.13 <
   9   1   6    102.40   -129.49    239.07 <
  10   1   6    216.90    134.48    293.85 <
   4   2   6  13955.20  14687.70    254.01 o
   5   2   6     68.60    114.55    124.51 <
   6   2   6    907.52   1210.28    129.49 o
   7   2   6     92.53     79.69     94.63 <
   8   2   6   1706.29   2146.63    273.93 o
   9   2   6    459.04    234.09    244.05 <
  10   2   6     54.15    313.78    293.85 <
   4   3   6  24783.60  28145.30    617.59 o
   5   3   6     85.11     49.81    119.53 <
   6   3   6     85.79    -49.81    129.49 <
   7   3   6    178.69    313.78    124.51 <
   8   3   6    113.37     64.75    209.18 <
   9   3   6    920.52    328.72    234.09 <
  10   3   6   2564.98   2868.81    298.83 o
   4   4   6   2756.37   2639.71    154.40 o
   5   4   6    318.70    174.32     99.61 <
   6   4   6    706.60    757.05    114.55 o
   7   4   6    182.18    403.43    119.53 o
   8   4   6    790.54    622.57    189.26 o
   9   4   6   1227.27   1065.84    229.11 o
  10   4   6    530.11    677.36    288.87 <
   4   5   6      7.66    174.32    184.28 <
   5   5   6    486.38    627.55     94.63 o
   6   5   6    497.70    348.64     79.69 o
   7   5   6    342.66    283.89    124.51 <
   8   5   6    544.62    328.72    184.28 <
   9   5   6   2611.16   2485.31    234.09 o
  10   5   6    335.18    258.99    288.87 <
   4   6   6    918.88   1050.90    144.44 o
   5   6   6   1658.20   1718.30     99.61 o
   6   6   6   4192.88   4123.92     94.63 o
   7   6   6    109.06    149.42    114.55 <
   8   6   6     38.16    -24.90    154.40 <
   9   6   6   1053.08   1135.57    239.07 o
  10   6   6   6396.49   6748.69    463.19 o
   4   7   6   3948.69   3954.58    189.26 o
   5   7   6   4472.18   4188.67    109.57 o
   6   7   6   2566.01   2689.51     99.61 o
   7   7   6   8135.64   9054.70    209.18 o
   8   7   6     72.49    283.89    174.32 <
   9   7   6    672.17    742.11    363.58 <
  10   7   6    380.48    981.17    413.39 <
   3   8   6   2212.88   2325.93    154.40 o
   4   8   6   1239.75   1030.98    124.51 o
   5   8   6   1668.75   1449.35     84.67 o
   6   8   6    151.40    184.28     99.61 <
   7   8   6     74.22    278.91    134.48 <
   8   8   6     98.35     89.65    224.13 <
   9   8   6    126.45     74.71    308.80 <
  10   8   6    985.95   1817.91    288.87 o
   3   9   6   1493.59   1832.85    139.46 o
   4   9   6  12276.30  11789.00    229.11 o
   5   9   6    910.91    891.52     84.67 o
   6   9   6  41306.70  41533.10    557.83 o
   7   9   6    131.85    249.03    129.49 <
   8   9   6  18023.20  19997.00    358.60 o
   9   9   6      0.41    -69.73    209.18 <
  10   9   6     51.19    353.62    333.70 <
   3  10   6   2755.73   2530.14    124.51 o
   4  10   6   1231.77   1369.66    114.55 o
   5  10   6   3316.44   3840.03    129.49 o
   6  10   6   4793.62   4612.02    114.55 o
   7  10   6    131.55    119.53    134.48 <
   8  10   6   4358.93   4681.75    169.34 o
   9  10   6    162.92    602.65    254.01 <
  10  10   6    361.03    567.79    348.64 <
   2  11   6      6.92    154.40    229.11 <
   3  11   6   2533.47   2584.92    134.48 o
   4  11   6   1567.80   1867.72    199.22 o
   5  11   6     38.54    -44.83    179.30 <
   6  11   6   1379.28   2355.81    199.22 o
   7  11   6    613.23    537.90    124.51 o
   8  11   6    367.66    -69.73    189.26 <
   9  11   6    725.22    826.78    254.01 o
  10  11   6     20.76    393.47    428.33 <
   2  12   6  14393.80  14254.40    607.63 o
   3  12   6    814.49    936.35    174.32 o
   4  12   6    704.47    757.05    169.34 o
   5  12   6   1046.69   1110.67    159.38 o
   6  12   6   6980.91   6962.85    234.09 o
   7  12   6   8418.70   9353.53    179.30 o
   8  12   6      0.46    -64.75    219.15 <
   9  12   6    513.75   1050.90    303.82 o
   1  13   6    185.14     74.71    219.15 <
   2  13   6   5290.70   4577.15    348.64 o
   3  13   6   2207.20   2589.90    124.51 o
   4  13   6      6.71    199.22    134.48 <
   5  13   6   2646.70   2833.95    214.16 o
   6  13   6   4170.26   4522.37    209.18 o
   7  13   6    105.67    214.16    159.38 <
   8  13   6      2.93     24.90    278.91 <
   9  13   6    698.47   1006.08    308.80 o
   0  14   6    178.48    164.36    323.74 <
   1  14   6   1945.16   1414.49    229.11 o
   2  14   6  11021.70  11300.90    224.13 o
   3  14   6    622.57    652.46     89.65 o
   4  14   6   4067.97   4258.40    169.34 o
   5  14   6   1584.50   1324.83    209.18 o
   6  14   6      5.06    -49.81    149.42 <
   7  14   6    322.90    368.56    144.44 <
   8  14   6    133.99    303.82    234.09 <
   9  14   6     20.04    149.42    303.82 <
   1  15   6      0.29    124.51    174.32 <
   2  15   6  17418.70  17188.00    278.91 o
   3  15   6      0.24     59.77     84.67 <
   4  15   6   6834.17   7201.92    204.20 o
   5  15   6    117.11    209.18    174.32 <
   6  15   6   8304.80   8198.04    179.30 o
   7  15   6    996.12    438.29    149.42 <
   8  15   6    223.00    652.46    204.20 o
   9  15   6   1001.42    821.80    308.80 <
   0  16   6      2.05    293.85    373.54 <
   1  16   6     48.17    244.05    174.32 <
   2  16   6   6287.27   6414.99    139.46 o
   3  16   6   3741.20   4273.34    114.55 o
   4  16   6   1108.12   1613.71    194.24 o
   5  16   6     57.47   -124.51    154.40 <
   6  16   6   4734.09   4885.95    159.38 o
   7  16   6    382.00    308.80    164.36 <
   8  16   6    249.77    358.60    209.18 <
   9  16   6    641.40    473.15    323.74 <
   1  17   6     31.99    -14.94    184.28 <
   2  17   6      0.62     34.86    104.59 <
   3  17   6      0.47    -49.81     94.63 <
   4  17   6   1126.90   1270.05    199.22 o
   5  17   6     19.39    -99.61    159.38 <
   6  17   6   2798.54   3142.75    149.42 o
   7  17   6     32.26     89.65    154.40 <
   8  17   6    196.86    428.33    219.15 <
   9  17   6    402.92   1145.53    637.51 <
   0  18   6    870.21    637.51    408.41 <
   1  18   6   4660.11   4661.82    308.80 o
   2  18   6   7965.69   8158.19    154.40 o
   3  18   6   3302.40   2794.11    119.53 o
   4  18   6  10596.60  10474.20    263.97 o
   5  18   6     56.47    174.32    134.48 <
   6  18   6   1060.32   1060.86    149.42 o
   7  18   6     75.84     69.73    159.38 <
   8  18   6    474.46    214.16    214.16 <
   1  19   6   1514.64   1349.74    169.34 o
   2  19   6   1904.23   1952.39    164.36 o
   3  19   6   1185.82   1225.22    114.55 o
   4  19   6      0.28    249.03    164.36 <
   5  19   6   1127.67   1080.79    144.44 o
   6  19   6  11561.30  12476.40    234.09 o
   7  19   6    590.78    169.34    164.36 <
   8  19   6     38.66    144.44    224.13 <
   0  20   6    316.53    448.25    483.12 <
   1  20   6   2111.26   1802.97    124.51 o
   2  20   6   1235.36   1469.27    119.53 o
   3  20   6   6352.84   6589.31    204.20 o
   4  20   6     15.26    -54.79    154.40 <
   5  20   6    338.07    174.32    164.36 <
   6  20   6      3.87     19.92    154.40 <
   7  20   6    390.52    612.61    179.30 o
   8  20   6    714.47     99.61    298.83 <
   1  21   6    115.40     54.79    124.51 <
   2  21   6     65.43    -44.83    114.55 <
   3  21   6   1400.24   1837.83    134.48 o
   4  21   6   4508.94   5882.07    204.20 o
   5  21   6     67.88     59.77    149.42 <
   6  21   6   3999.90   3924.70    184.28 o
   7  21   6     37.71    418.37    199.22 <
   8  21   6   3625.52   4412.79    438.29 o
   0  22   6   4084.86   4477.54    368.56 o
   1  22   6    548.89    493.08    189.26 <
   2  22   6   3377.97   3307.11    149.42 o
   3  22   6    230.95    338.68    149.42 <
   4  22   6   7233.02   7276.63    224.13 o
   5  22   6    837.63    876.58    154.40 o
   6  22   6   1833.34   1977.29    169.34 o
   7  22   6      1.09     94.63    229.11 <
   1  23   6    257.68    -29.88    219.15 <
   2  23   6   2818.48   2654.65    134.48 o
   3  23   6    267.24    184.28    139.46 <
   4  23   6    536.90    254.01    164.36 <
   5  23   6     52.01    -49.81    164.36 <
   6  23   6    109.87    149.42    189.26 <
   7  23   6     27.75   -234.09    353.62 <
   0  24   6   2433.50   1733.24    303.82 o
   1  24   6    220.52    -14.94    234.09 <
   2  24   6     87.83    239.07    179.30 <
   3  24   6    521.26    617.59    174.32 o
   4  24   6   2390.89   1703.36    199.22 o
   5  24   6      0.16   -254.01    214.16 <
   6  24   6   3185.81   2774.18    234.09 o
   7  24   6    155.75    154.40    368.56 <
   1  25   6    964.05    617.59    204.20 o
   2  25   6   2422.88   1997.21    189.26 o
   3  25   6    812.15    742.11    209.18 o
   4  25   6    200.85    119.53    234.09 <
   5  25   6      0.20   -318.76    219.15 <
   6  25   6   3349.85   1982.27    263.97 o
   0  26   6    816.25   1190.36    348.64 o
   1  26   6   1494.86   1040.94    224.13 o
   2  26   6   1751.32   1414.49    244.05 o
   3  26   6    850.97    338.68    224.13 <
   4  26   6   2603.92   1454.33    303.82 o
   5  26   6    524.93    403.43    268.95 <
   6  26   6    209.18    268.95    348.64 <
   1  27   6     22.92    134.48    254.01 <
   2  27   6   3336.53   2634.73    254.01 o
   3  27   6      7.81    358.60    234.09 <
   4  27   6     21.21   -239.07    353.62 <
   5  27   6    164.55    458.21    278.91 <
   0  28   6   2419.18   3476.45    388.48 o
   1  28   6    248.15    308.80    263.97 <
   2  28   6   1495.32   1643.59    263.97 o
   3  28   6     98.76    229.11    244.05 <
   4  28   6   2415.57    293.85    443.27 <
   5  28   6      2.66   -139.46    318.76 <
   1  29   6      7.47     89.65    273.93 <
   2  29   6    857.81   1140.55    278.91 o
   3  29   6    816.62    537.90    268.95 <
   4  29   6     45.17    562.81    383.51 <
   0  30   6    345.70    179.30    403.43 <
   1  30   6     78.16    298.83    288.87 <
   2  30   6    183.23    139.46    283.89 <
   3  30   6    271.92    343.66    288.87 <
   1  31   6    606.88    677.36    298.83 <
   2  31   6   1953.02   1708.34    323.74 o
   5   1   7      5.78    244.05    154.40 <
   6   1   7    971.42   1210.28    139.46 o
   7   1   7    345.95    268.95    159.38 <
   8   1   7     20.34     -9.96    194.24 <
   9   1   7     77.28    503.04    219.15 <
  10   1   7      9.62  -1449.35    537.90 <
   5   2   7   2002.62   1957.37    144.44 o
   6   2   7    807.36    517.98    134.48 o
   7   2   7     17.88    473.15    159.38 <
   8   2   7    191.88    204.20    219.15 <
   9   2   7    970.90    627.55    244.05 <
  10   2   7    946.87   -991.14    373.54 <
   5   3   7   9339.51   9079.60    224.13 o
   6   3   7   1088.34    478.14    134.48 o
   7   3   7  16805.70  17960.00    358.60 o
   8   3   7   2878.09   2540.10    179.30 o
   9   3   7   5985.46   4263.38    234.09 o
   5   4   7   1878.18   1788.03    169.34 o
   6   4   7    245.61    273.93    149.42 <
   7   4   7    482.73    458.21    124.51 o
   8   4   7    563.83   1026.00    184.28 o
   9   4   7   1803.81   1444.37    214.16 o
   5   5   7   4727.62   4821.20    184.28 o
   6   5   7    588.02    722.18    134.48 o
   7   5   7   1157.47   1016.04    134.48 o
   8   5   7   1549.44   1509.12    164.36 o
   9   5   7    457.49    129.49    239.07 <
  10   5   7     10.64   -393.47    378.52 <
   5   6   7  16751.30  16759.70    308.80 o
   6   6   7   2774.79   3297.14    149.42 o
   7   6   7    208.90    229.11    119.53 <
   8   6   7   2228.77   2061.96    174.32 o
   9   6   7   2346.43    542.88    244.05 <
  10   6   7   1113.76   3237.38    552.84 o
   4   7   7    340.83    363.58    179.30 <
   5   7   7    478.54    483.12    139.46 o
   6   7   7      0.60     -9.96    134.48 <
   7   7   7   4494.80   5105.10    149.42 o
   8   7   7    633.19    662.42    194.24 o
   9   7   7    585.06     54.79    318.76 <
  10   7   7     58.37   1553.94    537.90 <
   4   8   7   2145.21   1578.84    199.22 o
   5   8   7  10035.60  10528.90    249.03 o
   6   8   7     20.52     29.88    134.48 <
   7   8   7    449.75    662.42    129.49 o
   8   8   7   1714.06   1718.30    174.32 o
   9   8   7     44.24    478.14    318.76 <
  10   8   7    553.32   1339.78    383.51 o
   4   9   7   9183.26   9034.77    398.45 o
   5   9   7   3905.30   3994.43    184.28 o
   6   9   7    135.13    293.85    139.46 <
   7   9   7    241.48    224.13    154.40 <
   8   9   7    220.60    199.22    169.34 <
   9   9   7      1.33    443.27    239.07 <
  10   9   7   1991.60   -174.32    542.88 <
   4  10   7    236.34    617.59    174.32 o
   5  10   7  18907.30  21082.80    428.33 o
   6  10   7     54.43      9.96    189.26 <
   7  10   7     91.33    134.48    189.26 <
   8  10   7    433.65    144.44    204.20 <
   9  10   7    488.63    801.87    308.80 <
   4  11   7    429.63    637.51    194.24 o
   5  11   7   9955.41  10200.20    298.83 o
   6  11   7    226.61    353.62    239.07 <
   7  11   7     23.31    154.40    214.16 <
   8  11   7    212.16    388.48    189.26 <
   3  12   7    616.08   -159.38    298.83 <
   4  12   7   1065.57   1120.63    194.24 o
   5  12   7  19577.70  21864.80    423.35 o
   6  12   7   1346.33    806.85    189.26 o
   7  12   7     88.08    174.32    239.07 <
   8  12   7     32.96   -134.48    353.62 <
   9  12   7   1082.09    901.48    592.69 <
   3  13   7      0.51   -134.48    169.34 <
   4  13   7   3312.91   2958.47    174.32 o
   5  13   7   1394.19   1499.16    164.36 o
   6  13   7      1.62     94.63    184.28 <
   7  13   7     11.46     44.83    159.38 <
   8  13   7    803.59    831.76    278.91 <
   9  13   7    627.92    891.52    587.71 <
   3  14   7   1162.90   1240.16    139.46 o
   4  14   7    642.31    463.19    159.38 <
   5  14   7   5037.42   4298.24    234.09 o
   6  14   7    122.34    119.53    184.28 <
   7  14   7   4040.27   4009.37    164.36 o
   8  14   7   1490.71   1509.12    209.18 o
   9  14   7    505.56    333.70    567.79 <
   2  15   7   4870.67   5722.69    249.03 o
   3  15   7   6194.74   6748.69    194.24 o
   4  15   7    620.63    378.52    169.34 <
   5  15   7   3281.01   3197.53    189.26 o
   6  15   7    589.42    532.92    189.26 <
   7  15   7    651.90    712.22    164.36 o
   8  15   7    118.10    522.96    288.87 <
   9  15   7    892.33    398.45    413.39 <
   2  16   7    208.64    139.46     89.65 <
   3  16   7    217.56    298.83    109.57 <
   4  16   7   1324.26   1553.94    184.28 o
   5  16   7   6090.55   6723.78    224.13 o
   6  16   7    262.74     64.75    209.18 <
   7  16   7   1398.66   1165.46    189.26 o
   8  16   7    326.30    254.01    234.09 <
   9  16   7   2101.67   2066.94    418.37 o
   1  17   7   2518.18   2161.57    159.38 o
   2  17   7    642.35    677.36     99.61 o
   3  17   7   5821.93   5209.69    119.53 o
   4  17   7    319.87    542.88    254.01 <
   5  17   7   2598.78   2759.24    189.26 o
   6  17   7   2729.48   2450.45    149.42 o
   7  17   7    962.72    727.16    194.24 o
   8  17   7     14.19    373.54    283.89 <
   0  18   7    679.87    986.16    433.31 <
   1  18   7  24205.50  22676.60    537.90 o
   2  18   7    150.87    303.82    154.40 <
   3  18   7   3424.88   3177.61    119.53 o
   4  18   7   4106.51   4328.12    293.85 o
   5  18   7   3441.97   2868.81    174.32 o
   6  18   7     63.73    189.26    149.42 <
   7  18   7    120.57    483.12    214.16 <
   8  18   7    102.56   -328.72    288.87 <
   1  19   7   6431.60   5906.97    373.54 o
   2  19   7     45.08    139.46    139.46 <
   3  19   7   2848.08   2704.46    134.48 o
   4  19   7   1807.63   1917.52    283.89 o
   5  19   7    527.61    448.25    154.40 <
   6  19   7      1.07    119.53    159.38 <
   7  19   7    972.58   1225.22    224.13 o
   8  19   7    131.08    139.46    303.82 <
   0  20   7   1980.95   2804.07    517.98 o
   1  20   7    152.27    288.87    338.68 <
   2  20   7   3209.48   3217.46    139.46 o
   3  20   7    117.50    278.91    104.59 <
   4  20   7    104.08    343.66    179.30 <
   5  20   7   1450.46   1738.22    144.44 o
   6  20   7      0.73   -119.53    179.30 <
   7  20   7    482.59    229.11    278.91 <
   8  20   7    125.04    174.32    308.80 <
   1  21   7   2480.20   2375.74    194.24 o
   2  21   7   9909.20  10703.30    214.16 o
   3  21   7  11264.50  10947.30    229.11 o
   4  21   7   4606.68   5005.48    204.20 o
   5  21   7     76.64      0.00    149.42 <
   6  21   7    321.68    219.15    184.28 <
   7  21   7   7595.78   7939.05    313.78 o
   0  22   7   2447.65   2231.30    557.83 o
   1  22   7    680.36    697.28    189.26 o
   2  22   7    548.73    572.77    169.34 o
   3  22   7    259.70   -134.48    164.36 <
   4  22   7    495.44    383.51    194.24 <
   5  22   7   3717.60   4527.35    214.16 o
   6  22   7    544.85    567.79    214.16 <
   7  22   7    526.24    513.00    268.95 <
   1  23   7    225.59    174.32    174.32 <
   2  23   7    361.09    358.60    149.42 <
   3  23   7    393.25    677.36    184.28 o
   4  23   7    251.79    413.39    194.24 <
   5  23   7   1846.01   1534.02    189.26 o
   6  23   7     48.63   -144.44    268.95 <
   7  23   7    747.57    796.89    278.91 <
   0  24   7    292.66    393.47    373.54 <
   1  24   7   5221.73   4935.76    288.87 o
   2  24   7   1239.82   1479.23    204.20 o
   3  24   7    230.02    428.33    244.05 <
   4  24   7    143.39    219.15    239.07 <
   5  24   7    225.11     74.71    229.11 <
   6  24   7   1040.26    667.40    273.93 <
   1  25   7   2273.20   2315.97    234.09 o
   2  25   7      2.27    179.30    234.09 <
   3  25   7   1012.97    592.69    254.01 <
   4  25   7    665.63    478.14    263.97 <
   5  25   7    539.13    657.44    234.09 <
   6  25   7     39.29   -258.99    288.87 <
   0  26   7    414.30    498.06    343.66 <
   1  26   7     22.47    144.44    239.07 <
   2  26   7     45.58     94.63    239.07 <
   3  26   7    840.55    458.21    278.91 <
   4  26   7     97.38     54.79    338.68 <
   5  26   7      3.57    866.62    348.64 <
   6  26   7     14.51    911.45    388.48 <
   1  27   7      6.07     84.67    249.03 <
   2  27   7    725.56   1001.10    249.03 o
   3  27   7   1397.74    637.51    318.76 <
   4  27   7    769.83      9.96    423.35 <
   5  27   7   1654.94   1608.73    373.54 o
   0  28   7    190.19    278.91    363.58 <
   1  28   7    150.39     74.71    258.99 <
   2  28   7     47.93     44.83    263.97 <
   3  28   7     11.46    293.85    338.68 <
   4  28   7   2382.06    443.27    433.31 <
   1  29   7    412.50    463.19    308.80 <
   2  29   7     15.46   -214.16    288.87 <
   3  29   7    109.54    567.79    353.62 <
   4  29   7    651.89   -114.55    702.26 <
   0  30   7   1358.70   1270.05    408.41 o
   1  30   7     38.13   -323.74    303.82 <
   2  30   7     28.81    239.07    373.54 <
   3  30   7   2513.61    114.55    463.19 <
   1  31   7   1442.23   1270.05    318.76 o
   8   0   8    735.98    771.99    273.93 <
   9   0   8   1737.23    527.94    323.74 <
  10   0   8   2646.22     34.86    727.16 <
   7   1   8    916.66     -4.98    164.36 <
   8   1   8    275.93    343.66    194.24 <
   9   1   8   2925.73   1578.84    229.11 o
  10   1   8   1248.77    288.87    513.00 <
   6   2   8    292.75    189.26    373.54 <
   7   2   8     57.38    288.87    219.15 <
   8   2   8    940.92    572.77    194.24 <
   9   2   8    426.78    408.41    219.15 <
  10   2   8   1326.65    303.82    378.52 <
   6   3   8   1146.29    194.24    343.66 <
   7   3   8   1276.94    129.49    239.07 <
   8   3   8   1455.94    717.20    199.22 o
   9   3   8     19.99    -49.81    244.05 <
  10   3   8   2630.76    513.00    393.47 <
   6   4   8    121.44    702.26    358.60 <
   7   4   8    218.02    239.07    214.16 <
   8   4   8    707.52    298.83    209.18 <
   9   4   8     45.50    144.44    283.89 <
  10   4   8    144.28    164.36    383.51 <
   6   5   8    283.83    249.03    189.26 <
   7   5   8    120.27     89.65    209.18 <
   8   5   8    728.72    562.81    204.20 <
  10   5   8   1074.62    572.77    383.51 <
   7   6   8   3281.13   3122.82    263.97 o
   8   6   8    789.05    891.52    204.20 o
   9   6   8    454.65    263.97    278.91 <
  10   6   8     87.36   1026.00    388.48 <
   6   7   8   2332.91   1210.28    194.24 o
   7   7   8    110.32    234.09    209.18 <
   8   7   8     34.35    154.40    244.05 <
   9   7   8   3396.78   2310.99    433.31 o
   6   8   8    227.27    373.54    288.87 <
   7   8   8   1988.43    946.31    219.15 o
   8   8   8    634.87    254.01    278.91 <
   9   8   8      3.37    602.65    428.33 <
   7   9   8   2878.65   1409.50    249.03 o
   8   9   8  14718.50  14473.60    473.15 o
   9   9   8    211.49    234.09    328.72 <
   6  10   8      0.09    114.55    254.01 <
   7  10   8    436.68    667.40    298.83 <
   8  10   8    744.39   1135.57    209.18 o
   9  10   8     22.72    -34.86    398.45 <
   6  11   8      0.01   -124.51    249.03 <
   7  11   8   2740.13   2151.61    308.80 o
   8  11   8    191.31    258.99    338.68 <
   9  11   8      4.93     44.83    398.45 <
   5  12   8   1812.04    572.77    288.87 <
   6  12   8   3984.42   3262.28    219.15 o
   7  12   8   5168.57   2390.68    268.95 o
   8  12   8    928.17    -94.63    478.14 <
   9  12   8     14.61    333.70    403.43 <
   5  13   8   1400.91    771.99    179.30 o
   6  13   8   1904.44   1608.73    229.11 o
   7  13   8    229.17     49.81    293.85 <
   8  13   8    187.13    288.87    254.01 <
   9  13   8    318.88    771.99    393.47 <
   5  14   8   2363.18   1484.21    184.28 o
   6  14   8   3883.39   3426.64    293.85 o
   7  14   8    163.92    308.80    244.05 <
   8  14   8    818.51    622.57    224.13 <
   9  14   8     32.48   -134.48    572.77 <
   4  15   8   2883.08   1922.50    209.18 o
   5  15   8    286.48    323.74    154.40 <
   6  15   8   3100.94   3028.19    244.05 o
   7  15   8   7229.69   5946.81    293.85 o
   8  15   8   2518.87   1384.60    234.09 o
   4  16   8    138.37    114.55    209.18 <
   5  16   8      1.11    348.64    199.22 <
   6  16   8    136.51    388.48    229.11 <
   7  16   8     43.13    164.36    189.26 <
   8  16   8    145.40    348.64    224.13 <
   4  17   8   1929.62    612.61    239.07 <
   5  17   8    812.17   1021.02    204.20 o
   6  17   8    101.12    293.85    244.05 <
   7  17   8   1924.78   1524.06    194.24 o
   8  17   8    455.16    293.85    323.74 <
   4  18   8   6150.04   4019.33    303.82 o
   5  18   8   1070.27   1205.30    214.16 o
   6  18   8    626.21    632.53    209.18 o
   7  18   8    231.48    -44.83    209.18 <
   4  19   8   3426.13   2888.74    288.87 o
   5  19   8   1771.06   1927.48    229.11 o
   6  19   8    573.20    508.02    194.24 <
   7  19   8    457.02    244.05    249.03 <
   3  20   8   3706.77   1822.89    224.13 o
   4  20   8  11527.40  11370.70    508.02 o
   5  20   8      7.27     94.63    219.15 <
   6  20   8    192.71    727.16    224.13 o
   7  20   8    342.05    258.99    393.47 <
   3  21   8   2641.71   2291.07    239.07 o
   4  21   8    235.68    443.27    268.95 <
   5  21   8      8.15   -149.42    249.03 <
   6  21   8   1659.55   1265.07    239.07 o
   7  21   8     15.22    234.09    418.37 <
   2  22   8    882.71    567.79    174.32 o
   3  22   8    102.68   -169.34    214.16 <
   4  22   8    656.31    652.46    268.95 <
   5  22   8    748.07    707.24    249.03 <
   6  22   8     84.38   -104.59    378.52 <
   7  22   8     15.30    652.46    443.27 <
   2  23   8   2666.86   2390.68    204.20 o
   3  23   8    302.47    234.09    224.13 <
   4  23   8    229.18    816.82    278.91 <
   5  23   8    323.79    547.86    438.29 <
   6  23   8     10.47    423.35    423.35 <
   3  24   8   2271.04   2191.46    468.17 o
   5  24   8     73.86   -348.64    443.27 <
   6  24   8    771.01    657.44    463.19 <
   1  25   8    522.20    184.28    313.78 <
   2  25   8    206.17    298.83    468.17 <
   3  25   8    743.39    697.28    478.14 <
   5  25   8   1159.80    273.93    463.19 <
   6  25   8      1.46    244.05    468.17 <
   0  26   8    717.74   1185.38    498.06 <
   1  26   8    693.89   1100.71    483.12 <
   2  26   8      3.79   -129.49    488.10 <
   3  26   8      4.41    -69.73    478.14 <
   5  26   8    151.63    333.70    508.02 <
   1  27   8     89.45    298.83    508.02 <
   2  27   8     11.70    239.07    513.00 <
   3  27   8     84.01     24.90    503.04 <
   5  27   8    110.59    617.59    503.04 <
   1  28   8    374.42    338.68    513.00 <
   2  28   8    428.67    493.08    527.94 <
   3  28   8    102.78    104.59    537.90 <
   2  29   8   1513.05    254.01    542.88 <
   3  29   8    199.73    951.29    547.86 <
