# Supplementary material for: Catching new modulated high-pressure phases of δ-chlorpropamide: when the experimental setup matters
Source: IUCrJ. 2026 Jan 20;13(Pt 2):146–58. doi: 10.1107/S2052252525011601 (PMC12951832; doi:10.1107/S2052252525011601)
Supplement: Supplementary file 5 [file m-13-00146-deltaCPA0.26GPasup5.hkl]

data_deltaCPA0.26GPa
_shelx_title ' test1_a.res in Pbca'                                             
_shelx_refln_list_code          4                                               
_shelx_F_calc_maximum      109.64                                               
_exptl_crystal_F_000      1152.00                                               
_reflns_d_resolution_high  0.8201                                               
                                                                                
loop_                                                                           
 _space_group_symop_operation_xyz                                               
 'x, y, z'                                                                      
 '-x+1/2, -y, z+1/2'                                                            
 '-x, y+1/2, -z+1/2'                                                            
 'x+1/2, -y+1/2, -z'                                                            
 '-x, -y, -z'                                                                   
 'x-1/2, y, -z-1/2'                                                             
 'x, -y-1/2, z-1/2'                                                             
 '-x-1/2, y-1/2, z'                                                             
                                                                                
_cell_length_a     9.2627                                                       
_cell_length_b    10.0363                                                       
_cell_length_c    26.0059                                                       
_cell_angle_alpha  90.000                                                       
_cell_angle_beta   90.000                                                       
_cell_angle_gamma  90.000                                                       
                                                                                
_shelx_F_squared_multiplier     1.000                                           
                                                                                
loop_                                                                           
 _refln_index_h                                                                 
 _refln_index_k                                                                 
 _refln_index_l                                                                 
 _refln_F_squared_calc                                                          
 _refln_F_squared_meas                                                          
 _refln_F_squared_sigma                                                         
 _refln_observed_status                                                         
   6   0   0        181.96        149.73        19.21 o                         
   6   1   0       3600.24       3819.25       330.32 o                         
   8   1   0       2449.76       2226.55       273.12 o                         
   2   2   0        270.12        212.72        13.29 o                         
   4   2   0        393.47        398.33        35.24 o                         
   6   2   0        884.41        956.30        83.36 o                         
   8   2   0       1048.45        981.54        86.06 o                         
  10   2   0         89.63        109.16        18.04 o                         
   2   3   0      10652.40      10594.01      1295.87 o                         
   4   3   0       2421.87       2616.97       163.74 o                         
   6   3   0       1969.02       2004.65       187.73 o                         
   8   3   0         83.73        150.47        19.06 o                         
  10   3   0        402.69        335.49        37.74 o                         
   0   4   0       9118.63       7857.63       678.85 o                         
   2   4   0       1224.21       1162.04        71.16 o                         
   4   4   0       5315.58       5472.58       335.82 o                         
   6   4   0        346.97        479.10        87.23 o                         
   8   4   0         16.24         31.01        13.94 o                         
  10   4   0          0.65         15.40        13.38 o                         
   2   5   0        760.81        677.48        41.93 o                         
   4   5   0        455.06        532.54        42.30 o                         
   6   5   0       1408.14       1359.83        98.38 o                         
   8   5   0        714.47        647.26        91.68 o                         
  10   5   0         20.22        -10.84        10.97 o                         
   0   6   0          1.96         -2.43         9.93 o                         
   2   6   0       1936.92       2159.60       152.13 o                         
   4   6   0       1971.28       2184.07       200.31 o                         
   6   6   0         39.41         48.66        10.56 o                         
   8   6   0        665.66        675.67        48.56 o                         
   2   7   0        121.75        123.82        12.21 o                         
   4   7   0          1.20         -7.34         9.84 o                         
   6   7   0        319.35        328.56        24.87 o                         
   8   7   0          9.97         21.52        16.62 o                         
   0   8   0        117.57         89.87        16.40 o                         
   2   8   0          1.95          6.22        10.79 o                         
   4   8   0        565.29        583.06        49.48 o                         
   6   8   0         15.79         17.08        11.87 o                         
   8   8   0          3.56          3.37        14.87 o                         
   2   9   0        580.16        536.96        47.44 o                         
   4   9   0          1.94         12.97        12.60 o                         
   6   9   0        143.96        157.97        17.50 o                         
   0  10   0        119.60        103.04        22.35 o                         
   2  10   0        272.63        198.05        25.37 o                         
   4  10   0        176.57        168.59        25.72 o                         
   6  10   0        101.13        112.36        21.02 o                         
   2  11   0          8.01         -7.36        18.34 o                         
   4  11   0         23.95         38.91        18.90 o                         
   0  12   0         11.72         14.72        25.69 o                         
   3   1   1        573.31        682.06        41.02 o                         
   4   1   1       4034.18       3988.00       243.01 o                         
   5   1   1         11.15          3.01         3.60 o                         
   6   1   1        928.72        987.86        59.78 o                         
   7   1   1       1667.60       1767.46       153.49 o                         
   8   1   1         44.23         43.14        12.12 o                         
   9   1   1         32.11         23.17         7.78 o                         
   2   2   1       4980.60       4311.67       215.47 o                         
   3   2   1        842.18        929.88        81.14 o                         
   4   2   1       1929.37       1800.21       109.70 o                         
   5   2   1       1077.36       1202.10        73.72 o                         
   6   2   1         25.34         34.35         5.99 o                         
   7   2   1        163.18        158.40        12.11 o                         
   8   2   1        278.33        294.97        22.79 o                         
   9   2   1        511.93        584.77        52.51 o                         
  10   2   1         27.74         31.20         9.94 o                         
   1   3   1         14.40         11.99         2.08 o                         
   2   3   1       4329.28       3949.56       169.80 o                         
   3   3   1       3018.54       3812.70       181.30 o                         
   4   3   1       1303.22       1242.74        56.50 o                         
   5   3   1          8.17         17.31         3.75 o                         
   6   3   1         67.23         93.11         9.55 o                         
   7   3   1        342.22        371.61        24.44 o                         
   8   3   1         33.69         38.05         9.13 o                         
   9   3   1         91.72        105.61        10.96 o                         
  10   3   1          7.14          7.71         8.51 o                         
   0   4   1         71.50         61.52         5.90 o                         
   1   4   1       7193.86       6654.73       287.74 o                         
   2   4   1         48.95         77.08         4.85 o                         
   4   4   1         29.76         40.48         4.15 o                         
   5   4   1        149.77        150.95        10.51 o                         
   7   4   1        351.99        298.64        18.67 o                         
   8   4   1        270.88        265.15        19.90 o                         
   9   4   1        244.82        244.22        18.81 o                         
  10   4   1          0.07         -0.31         9.41 o                         
   1   5   1        236.48        296.45        13.78 o                         
   2   5   1        212.73        215.72        10.74 o                         
   3   5   1       3367.64       3772.62       231.41 o                         
   4   5   1        150.63        143.89         8.29 o                         
   5   5   1       1357.84       1614.31       127.32 o                         
   6   5   1        250.82        254.67        15.27 o                         
   7   5   1       1345.06       1332.51        97.48 o                         
   8   5   1         34.72         49.43         8.32 o                         
   9   5   1         14.38         19.89        11.43 o                         
  10   5   1          9.86         -0.78         5.16 o                         
   0   6   1          0.04          0.31         6.97 o                         
   1   6   1        166.22        161.64        14.07 o                         
   2   6   1          1.75          7.06         5.09 o                         
   3   6   1          3.58          0.90         5.36 o                         
   4   6   1          0.34         -0.50         6.55 o                         
   5   6   1        724.92        861.82        40.58 o                         
   6   6   1          2.25         -3.65         6.77 o                         
   7   6   1          7.45          7.87         6.24 o                         
   8   6   1          5.90         11.01         9.03 o                         
   9   6   1         85.64        128.89        23.60 o                         
   1   7   1        129.79        159.90         9.64 o                         
   2   7   1        769.55        750.69        33.41 o                         
   3   7   1        648.49        576.37        28.89 o                         
   4   7   1        235.33        269.84        24.24 o                         
   5   7   1        275.43        281.14        14.97 o                         
   6   7   1        265.10        269.26        14.43 o                         
   7   7   1         16.93         19.32         7.58 o                         
   8   7   1         47.83         40.38        11.30 o                         
   9   7   1          6.34          7.32         9.31 o                         
   0   8   1        874.92        875.92        55.43 o                         
   1   8   1          2.22          3.64         7.13 o                         
   2   8   1        167.36        177.54        15.94 o                         
   3   8   1       1707.46       1737.82        74.50 o                         
   4   8   1        435.95        452.71        28.22 o                         
   5   8   1        584.79        738.04        42.79 o                         
   6   8   1        207.08        278.20        21.41 o                         
   7   8   1         21.96         32.34         8.53 o                         
   8   8   1         19.60         13.45         7.30 o                         
   1   9   1        228.30        183.61        11.80 o                         
   2   9   1         12.56          2.36         8.16 o                         
   3   9   1         26.89         32.66         9.12 o                         
   4   9   1         26.29         40.42         8.84 o                         
   5   9   1         59.13         46.15         9.68 o                         
   6   9   1          1.59          3.99         9.45 o                         
   7   9   1          2.62          2.83         8.15 o                         
   0  10   1        644.37        661.08        43.40 o                         
   1  10   1        680.68        592.25        32.56 o                         
   2  10   1         42.35         24.66        10.11 o                         
   3  10   1         94.39         86.07        10.72 o                         
   4  10   1         14.09         22.16         9.84 o                         
   5  10   1         47.39         52.55        12.23 o                         
   6  10   1          2.41         23.93         9.49 o                         
   1  11   1        795.71        736.38        78.05 o                         
   2  11   1        201.86        208.48        14.49 o                         
   3  11   1        159.26        145.55        13.76 o                         
   4  11   1          1.63          2.23        11.30 o                         
   0  12   1         97.10         93.84        19.01 o                         
   1  12   1        291.14        445.87        75.55 o                         
   2  12   1          5.05        -16.95        16.95 o                         
   5   0   2        791.56        700.57        86.32 o                         
   6   0   2       1352.17       1372.34       118.99 o                         
   7   0   2          0.02          0.90         5.72 o                         
   8   0   2        733.19        784.48        68.46 o                         
   9   0   2       1705.46       1922.20       235.58 o                         
   3   1   2        601.21        509.87        44.49 o                         
   4   1   2       2426.37       2517.91       215.26 o                         
   5   1   2        298.37        290.88        26.22 o                         
   6   1   2       2380.42       2585.50       224.15 o                         
   7   1   2        815.96        945.24        81.69 o                         
   8   1   2         80.25         64.24        10.47 o                         
   9   1   2        109.57        113.33        13.26 o                         
  10   1   2         85.61         74.44        13.77 o                         
   2   2   2       7487.87       6919.71       592.11 o                         
   3   2   2        192.43        198.23        12.78 o                         
   4   2   2        411.41        420.36        26.14 o                         
   5   2   2         31.41         31.01         5.25 o                         
   6   2   2         26.97         16.37         5.42 o                         
   7   2   2          5.38          6.89         6.27 o                         
   8   2   2        693.13        758.63        66.81 o                         
   9   2   2         34.03         37.96        12.04 o                         
  10   2   2         23.92         29.59        10.77 o                         
  11   2   2         56.82         -0.03        20.30 o                         
   1   3   2        347.81        376.39        16.61 o                         
   2   3   2        804.82        695.27        30.31 o                         
   3   3   2       1738.29       1666.91        87.51 o                         
   4   3   2        619.33        634.34        37.36 o                         
   5   3   2        249.96        285.05        15.26 o                         
   6   3   2        215.06        223.01        16.12 o                         
   7   3   2        806.46        907.00        56.34 o                         
   8   3   2         15.68         18.59         8.38 o                         
   9   3   2         76.07         75.04        15.23 o                         
  10   3   2        296.29        321.51        31.65 o                         
   0   4   2         10.29          5.44         3.90 o                         
   1   4   2        712.27        655.74        34.89 o                         
   2   4   2       1796.52       1797.92        78.01 o                         
   3   4   2         55.33         57.94         4.36 o                         
   4   4   2       1927.77       1881.54        87.04 o                         
   5   4   2       2747.15       3028.47       172.96 o                         
   6   4   2         75.99        124.50        16.41 o                         
   7   4   2        151.12        168.24        10.90 o                         
   8   4   2         14.98         17.33         9.46 o                         
   9   4   2         14.63         22.49         9.48 o                         
  10   4   2          2.66          9.51        11.34 o                         
   1   5   2        172.00        158.82         8.36 o                         
   2   5   2        666.11        586.53        29.60 o                         
   3   5   2        392.01        513.21        30.17 o                         
   4   5   2          5.49          8.51         4.68 o                         
   5   5   2        130.96        136.07        14.69 o                         
   7   5   2         21.67         24.39         6.29 o                         
   8   5   2        731.72        687.77        44.49 o                         
   9   5   2          4.16         10.25        11.16 o                         
  10   5   2          2.48         -0.13         0.83 o                         
   0   6   2       1537.24       1536.70        94.62 o                         
   1   6   2        323.20        271.19        17.62 o                         
   2   6   2       3453.33       3124.01       134.81 o                         
   3   6   2         76.08         75.14         6.51 o                         
   4   6   2        896.98       1100.58        55.57 o                         
   5   6   2        559.09        664.93        34.06 o                         
   6   6   2        410.58        357.46        20.19 o                         
   7   6   2        293.20        323.43        19.31 o                         
   8   6   2        280.25        291.63        16.78 o                         
   9   6   2         59.83         69.08        10.72 o                         
   1   7   2        228.43        185.70        10.49 o                         
   2   7   2        741.35        732.20        32.59 o                         
   3   7   2        517.10        528.70        24.32 o                         
   4   7   2        524.24        589.76        35.49 o                         
   5   7   2         66.84         72.13         8.35 o                         
   6   7   2        123.04        117.70        10.34 o                         
   7   7   2         97.78        102.55         9.57 o                         
   8   7   2         66.46         66.72        11.00 o                         
   9   7   2         64.50         54.90        20.15 o                         
   0   8   2         97.41        131.91        13.47 o                         
   1   8   2          0.78         -2.13         7.05 o                         
   2   8   2        148.29        121.37         9.32 o                         
   3   8   2         30.56         27.98         7.82 o                         
   4   8   2         28.11         31.39         8.63 o                         
   5   8   2         12.47         17.33         8.27 o                         
   6   8   2         18.41         25.19         9.84 o                         
   7   8   2          0.60          5.99         8.83 o                         
   8   8   2          0.07         15.00        10.57 o                         
   1   9   2        669.04        623.64        33.42 o                         
   2   9   2        551.79        571.19        30.98 o                         
   3   9   2        337.61        308.23        19.27 o                         
   4   9   2        163.87        176.59        16.27 o                         
   5   9   2         50.04         51.75        10.11 o                         
   6   9   2         58.91         49.22         9.45 o                         
   7   9   2         59.39         53.16        16.27 o                         
   0  10   2        132.41        136.03        16.69 o                         
   1  10   2        147.36        130.74        11.54 o                         
   2  10   2          0.04         -2.88        10.31 o                         
   3  10   2        515.59        435.30        25.80 o                         
   4  10   2         77.16         74.22        10.78 o                         
   5  10   2        109.18        144.00        15.83 o                         
   6  10   2         59.88         65.03        14.13 o                         
   1  11   2         19.82         17.64        11.75 o                         
   2  11   2         26.02         40.46        11.35 o                         
   3  11   2          1.49        -11.22        11.22 o                         
   4  11   2          0.21          1.37        11.52 o                         
   0  12   2         86.34         93.11        20.99 o                         
   1  12   2         15.28          8.29        14.40 o                         
   2  12   2         14.70         18.28        21.29 o                         
   4   1   3        415.71        396.89        53.07 o                         
   5   1   3        387.70        424.30        37.76 o                         
   6   1   3       1974.77       1772.36       153.78 o                         
   7   1   3        156.00        120.21        13.56 o                         
   8   1   3       1042.88        917.97        80.91 o                         
   9   1   3          0.20          3.58         9.12 o                         
  10   1   3        221.40        225.09        31.17 o                         
  11   1   3          2.64         -0.01         0.01 o                         
   1   2   3       4686.94       4737.09       409.72 o                         
   2   2   3        873.21        931.03        65.34 o                         
   3   2   3        133.87        145.70        11.16 o                         
   4   2   3       7233.24       6718.79       474.57 o                         
   5   2   3          5.48         -1.45         6.75 o                         
   6   2   3        122.43        119.96        14.10 o                         
   7   2   3        207.94        189.90        22.11 o                         
   8   2   3        584.88        582.41        51.81 o                         
   9   2   3          8.30          0.48        11.18 o                         
  10   2   3        145.37        123.22        16.13 o                         
  11   2   3          0.61         -0.07         3.83 o                         
   1   3   3         14.16         10.21         2.42 o                         
   2   3   3          6.29          7.87         3.78 o                         
   3   3   3        506.76        477.85        28.22 o                         
   4   3   3        291.27        286.84        17.77 o                         
   5   3   3         11.73         10.23         3.67 o                         
   6   3   3         70.14         72.44         5.66 o                         
   7   3   3         70.09         80.10         8.89 o                         
   8   3   3        147.86        114.15        16.36 o                         
   9   3   3         22.45         12.82        13.37 o                         
  10   3   3         23.10         35.85        16.80 o                         
   0   4   3      12020.01      11190.09       967.91 o                         
   1   4   3        423.16        534.09        26.23 o                         
   2   4   3       5468.67       5826.95       268.90 o                         
   3   4   3          7.95         -2.16         3.69 o                         
   4   4   3        695.51        671.95        34.56 o                         
   5   4   3         90.89         90.10         7.10 o                         
   6   4   3         67.13         67.76         7.96 o                         
   7   4   3          0.19         -2.35         4.82 o                         
   8   4   3        993.98        944.12        51.39 o                         
   9   4   3        117.24        116.65        14.60 o                         
  10   4   3         11.59        -23.39        23.39 o                         
   1   5   3         12.49         23.78         4.30 o                         
   2   5   3         56.81         50.63         6.37 o                         
   3   5   3        414.76        502.47        23.98 o                         
   4   5   3         23.63         52.81         8.23 o                         
   5   5   3         38.02         28.82         6.85 o                         
   6   5   3       1823.97       1778.11       108.92 o                         
   7   5   3        791.82        757.72        43.58 o                         
   8   5   3          9.17          3.69         5.40 o                         
   9   5   3          3.49          8.89         6.86 o                         
  10   5   3        129.00        111.81        16.05 o                         
   0   6   3       3010.39       2922.43       179.12 o                         
   1   6   3        733.29        834.39        43.13 o                         
   2   6   3        591.72        598.42        26.90 o                         
   3   6   3        173.63        145.00         8.84 o                         
   4   6   3          4.23         -3.49         5.67 o                         
   5   6   3        562.90        526.25        28.06 o                         
   6   6   3         34.42         46.85         8.09 o                         
   7   6   3         78.55         89.67         9.38 o                         
   8   6   3          0.81          5.28         6.42 o                         
   9   6   3         82.66         48.18        10.26 o                         
   1   7   3         98.08         79.09         7.33 o                         
   2   7   3        658.38        626.83        28.14 o                         
   3   7   3         37.38         29.89         6.41 o                         
   4   7   3         51.26         83.31         8.07 o                         
   5   7   3         12.42          4.15         8.34 o                         
   6   7   3        858.40        856.52        43.91 o                         
   7   7   3        282.60        271.81        22.79 o                         
   8   7   3         25.53         42.69         8.21 o                         
   9   7   3         40.38         40.12        19.18 o                         
   0   8   3         20.23         11.07         9.69 o                         
   1   8   3        111.58        103.19         8.71 o                         
   2   8   3        410.23        363.03        18.80 o                         
   3   8   3        299.00        276.42        15.09 o                         
   4   8   3        927.24        829.59        39.67 o                         
   5   8   3          0.11          2.10         8.07 o                         
   6   8   3         84.61         79.80        10.36 o                         
   7   8   3         10.32         15.89         8.86 o                         
   8   8   3        178.50        257.52        54.54 o                         
   1   9   3          2.49          4.04         8.58 o                         
   2   9   3         34.17         43.00         8.95 o                         
   3   9   3          3.96          8.32         8.55 o                         
   4   9   3          3.20          3.24         8.60 o                         
   5   9   3         59.77         80.16        10.22 o                         
   6   9   3         14.77         26.31        11.46 o                         
   7   9   3         52.33         43.66        13.87 o                         
   0  10   3         51.70         42.40        13.86 o                         
   1  10   3         47.71         36.65         9.08 o                         
   2  10   3         12.18         18.57         9.60 o                         
   3  10   3         64.94         62.47        10.59 o                         
   4  10   3        129.33        118.46        11.36 o                         
   5  10   3         47.78         85.36        14.29 o                         
   6  10   3          0.14         -6.16         6.16 o                         
   1  11   3         56.38         48.64        11.45 o                         
   2  11   3        199.93        179.50        19.31 o                         
   3  11   3         31.37         59.11        19.60 o                         
   4  11   3          0.00         -3.93        11.99 o                         
   0  12   3         56.17         84.98        20.40 o                         
   1  12   3          0.41         28.20        14.80 o                         
   6   0   4         29.62         41.75         8.35 o                         
   7   0   4        607.28        592.48        52.13 o                         
   8   0   4       1724.83       1770.11       152.96 o                         
   9   0   4        753.28        729.72        63.74 o                         
  10   0   4         22.68         28.23         7.10 o                         
   5   1   4        467.62        390.73        34.51 o                         
   6   1   4         26.50         19.23         6.86 o                         
   7   1   4        367.87        343.09        31.45 o                         
   8   1   4          0.74          1.68         5.99 o                         
   9   1   4        216.67        176.87        18.91 o                         
  10   1   4        324.51        309.14        60.81 o                         
  11   1   4         32.76         -0.03        13.46 o                         
   4   2   4         66.35         57.19         7.59 o                         
   5   2   4       1093.03       1096.23        95.74 o                         
   6   2   4        177.38        182.28        18.61 o                         
   7   2   4         73.67         83.93        12.94 o                         
   8   2   4          3.35         -0.76        10.13 o                         
   9   2   4        449.02        386.15        36.17 o                         
  10   2   4         25.22         19.17        11.41 o                         
  11   2   4         46.31         -0.06        14.91 o                         
   1   3   4       3029.99       2986.24       210.35 o                         
   2   3   4         96.48        112.04        10.25 o                         
   3   3   4        503.66        518.93        32.73 o                         
   4   3   4       1077.68       1067.14        65.87 o                         
   5   3   4        758.59        705.61        44.83 o                         
   6   3   4        806.66        865.87        62.58 o                         
   7   3   4       1447.49       1341.53       117.02 o                         
   8   3   4         24.77         30.92        13.08 o                         
   9   3   4         20.57          9.79        12.99 o                         
  10   3   4          2.47         12.61        14.38 o                         
   0   4   4       1368.41       1438.15        88.43 o                         
   1   4   4        289.64        294.69        16.58 o                         
   2   4   4       3149.01       3294.96       152.08 o                         
   3   4   4       1664.86       1548.27        85.60 o                         
   4   4   4        178.81        197.85        17.79 o                         
   5   4   4       1573.47       1569.94        86.79 o                         
   6   4   4        116.44        155.37        26.33 o                         
   7   4   4        209.09        199.07        13.50 o                         
   8   4   4          2.05         -0.29         4.47 o                         
   9   4   4        144.72        234.37        55.91 o                         
  10   4   4          1.88        -14.20        14.20 o                         
   1   5   4         73.25         83.21         5.61 o                         
   2   5   4          0.83         -0.22         4.63 o                         
   3   5   4         47.54         36.32         5.49 o                         
   4   5   4        640.79        824.67        72.86 o                         
   5   5   4        214.14        218.39        27.06 o                         
   6   5   4         46.79         38.49         6.84 o                         
   7   5   4        197.07        177.73        12.02 o                         
   8   5   4        277.15        281.22        18.47 o                         
   9   5   4         60.04         60.52        13.26 o                         
  10   5   4          3.11         -0.16         5.03 o                         
   0   6   4        311.39        343.98        36.26 o                         
   1   6   4       1634.17       1590.25        77.55 o                         
   2   6   4          1.65          1.96         5.00 o                         
   3   6   4        246.38        249.95        13.78 o                         
   4   6   4        244.14        292.34        20.97 o                         
   5   6   4       1181.48       1178.53        65.73 o                         
   6   6   4        227.59        213.78        19.09 o                         
   7   6   4        261.30        226.32        14.37 o                         
   8   6   4          8.61         17.22         6.90 o                         
   9   6   4        142.33        141.39        14.10 o                         
   1   7   4        480.23        449.82        20.99 o                         
   2   7   4        164.29        166.03         9.93 o                         
   3   7   4        604.63        597.23        27.38 o                         
   4   7   4         10.13         15.79         8.00 o                         
   5   7   4         78.33        100.55        10.13 o                         
   6   7   4         22.35         45.15         9.65 o                         
   7   7   4        207.34        263.76        19.61 o                         
   8   7   4         52.17         47.61         8.81 o                         
   0   8   4        189.85        232.37        18.17 o                         
   1   8   4        396.33        433.53        20.87 o                         
   2   8   4         56.07         57.13         7.70 o                         
   3   8   4         39.79         43.57         7.43 o                         
   4   8   4        211.99        213.60        12.52 o                         
   5   8   4          4.20          8.20         9.31 o                         
   6   8   4         41.90         54.40        10.69 o                         
   7   8   4         46.29         43.09        10.94 o                         
   8   8   4          1.69          2.00        10.04 o                         
   1   9   4        668.28        710.08        33.93 o                         
   2   9   4        726.93        764.84        48.73 o                         
   3   9   4        529.10        491.84        27.75 o                         
   4   9   4        106.06        141.91        17.74 o                         
   5   9   4        234.51        264.97        22.12 o                         
   6   9   4         17.90         30.41        12.87 o                         
   7   9   4        144.81        354.27        90.80 o                         
   0  10   4        357.71        330.11        25.46 o                         
   1  10   4        299.28        262.60        16.76 o                         
   2  10   4          1.44         -3.84         9.87 o                         
   3  10   4        357.34        365.85        24.69 o                         
   4  10   4         41.13         33.45        10.36 o                         
   5  10   4        164.35        184.58        16.27 o                         
   6  10   4         30.33          0.13        15.64 o                         
   1  11   4          1.42         -3.48        11.17 o                         
   2  11   4          2.56         19.23        13.69 o                         
   3  11   4          0.12         10.05        11.09 o                         
   4  11   4          0.45         13.60         9.87 o                         
   0  12   4         22.25        100.35        30.18 o                         
   1  12   4         82.51         92.25        14.47 o                         
   7   1   5       1203.24       1286.73       112.19 o                         
   8   1   5        337.81        384.36        28.77 o                         
   9   1   5          1.50          1.66         6.06 o                         
  10   1   5         53.71         58.95         7.88 o                         
  11   1   5         29.04         -0.04        16.18 o                         
   5   2   5        895.83        774.42        95.96 o                         
   6   2   5        872.92        894.28        78.50 o                         
   7   2   5         29.99         56.50        11.28 o                         
   8   2   5        373.93        372.58        50.52 o                         
   9   2   5        264.62        229.13        23.40 o                         
  10   2   5         36.86         34.19        11.98 o                         
  11   2   5          3.68         -0.09         0.83 o                         
   3   3   5       4609.51       4313.81       528.45 o                         
   4   3   5         25.35         15.05         6.37 o                         
   5   3   5        477.39        449.60        69.12 o                         
   6   3   5         64.62         70.05        12.27 o                         
   7   3   5        288.29        278.14        22.55 o                         
   8   3   5        461.99        507.52        46.93 o                         
   9   3   5         90.58         76.82        16.56 o                         
  10   3   5        128.49        123.21        21.54 o                         
   0   4   5       1266.72       1286.26       112.39 o                         
   1   4   5       1237.50       1356.56       134.72 o                         
   2   4   5        309.60        347.53        25.65 o                         
   3   4   5        126.90        109.19        11.74 o                         
   4   4   5        718.04        833.44        52.03 o                         
   5   4   5         78.27         89.05         9.00 o                         
   6   4   5        396.59        401.96        32.98 o                         
   7   4   5        162.81        185.43        16.97 o                         
   8   4   5        879.29        968.37        61.48 o                         
   9   4   5         19.12         22.53         7.93 o                         
  10   4   5        132.91        192.62        57.58 o                         
   1   5   5          0.03          0.81         4.86 o                         
   2   5   5       4162.31       4094.90       205.14 o                         
   3   5   5        996.69        822.83        46.05 o                         
   4   5   5       1124.44       1265.73       180.83 o                         
   5   5   5        200.39        224.36        15.49 o                         
   6   5   5        634.16        604.51        41.74 o                         
   7   5   5         92.79         96.97         9.46 o                         
   8   5   5        115.24         95.64        11.99 o                         
   9   5   5         45.78         40.17         6.79 o                         
   0   6   5       1147.63       1141.80        81.69 o                         
   1   6   5        186.15        168.54        12.30 o                         
   2   6   5        162.20        157.02         9.62 o                         
   3   6   5        238.18        262.72        14.09 o                         
   4   6   5        594.90        683.72        62.35 o                         
   5   6   5          0.09         -0.83         7.48 o                         
   6   6   5        198.57        190.80        15.70 o                         
   7   6   5          6.32         12.79         7.61 o                         
   8   6   5         12.76          6.07         7.61 o                         
   9   6   5          2.26          1.18         6.23 o                         
   1   7   5         41.95         56.31         6.31 o                         
   2   7   5         90.72        102.10         7.82 o                         
   3   7   5        253.00        244.50        13.94 o                         
   4   7   5        295.24        317.17        25.03 o                         
   5   7   5        259.86        280.55        18.34 o                         
   6   7   5        389.87        534.47        41.34 o                         
   7   7   5        204.94        252.34        18.45 o                         
   8   7   5         23.68         15.61         8.30 o                         
   9   7   5          5.48         -0.16         1.58 o                         
   0   8   5        469.73        459.73        31.24 o                         
   1   8   5        571.83        561.81        25.88 o                         
   2   8   5         73.31         54.82         7.77 o                         
   3   8   5        273.70        308.76        20.59 o                         
   4   8   5        523.18        533.03        32.88 o                         
   5   8   5        337.18        412.49        32.04 o                         
   6   8   5        177.30        204.50        21.15 o                         
   7   8   5          1.29          6.07        10.70 o                         
   8   8   5        116.91         25.41        29.93 o                         
   1   9   5        536.65        489.72        27.17 o                         
   2   9   5         44.18         33.27        10.21 o                         
   3   9   5         12.31          8.14         8.59 o                         
   4   9   5         10.77         28.59        10.14 o                         
   5   9   5          6.08         15.56        10.34 o                         
   6   9   5          1.13          7.20        11.85 o                         
   7   9   5         82.74         93.66        23.46 o                         
   0  10   5         74.39         89.97        22.17 o                         
   1  10   5         28.76         12.54         9.54 o                         
   2  10   5          6.46         14.24        10.41 o                         
   3  10   5          2.74          0.30         9.22 o                         
   4  10   5        162.38        198.10        23.79 o                         
   5  10   5         41.48         83.56        17.71 o                         
   6  10   5         44.02          0.54        20.96 o                         
   1  11   5         30.99         32.33        11.10 o                         
   2  11   5        180.88        154.71        16.01 o                         
   3  11   5         44.99         67.60        12.62 o                         
   4  11   5         33.39         19.07        15.61 o                         
   0  12   5         20.94         -0.22        15.96 o                         
   1  12   5         10.50         16.27        22.02 o                         
   8   0   6       1994.47       2210.72       271.15 o                         
   9   0   6         21.66         16.46         6.82 o                         
  10   0   6          1.38         12.71         9.58 o                         
  11   0   6         27.50         22.40        10.76 o                         
   8   1   6        376.38        348.89        32.50 o                         
   9   1   6          1.39          7.00         7.24 o                         
  10   1   6        402.40        353.12        26.09 o                         
  11   1   6          7.06         -0.07         3.89 o                         
   7   2   6        367.83        446.62        40.37 o                         
   8   2   6        168.49        197.27        21.18 o                         
   9   2   6        186.18        181.02        20.50 o                         
  10   2   6         73.01         52.47        22.37 o                         
   6   3   6       2999.85       2773.95       239.27 o                         
   7   3   6       1293.68       1349.38       117.65 o                         
   8   3   6       1190.06       1251.12        92.05 o                         
   9   3   6          1.86         20.49        18.57 o                         
  10   3   6         99.30        153.23        58.13 o                         
   3   4   6        209.49        277.63        36.24 o                         
   4   4   6       1958.36       1890.13       233.05 o                         
   5   4   6       1217.52       1013.43        88.05 o                         
   6   4   6          5.01         19.52         8.13 o                         
   7   4   6         46.84         37.66         8.96 o                         
   8   4   6        102.21        159.14        15.40 o                         
   9   4   6         91.39        169.06        47.71 o                         
  10   4   6         43.74         27.62         7.02 o                         
   1   5   6        227.66        227.68        18.36 o                         
   2   5   6       2282.95       2422.79       171.91 o                         
   3   5   6        595.19        638.18        46.82 o                         
   4   5   6         85.82         82.08        17.91 o                         
   5   5   6        297.12        327.93        23.51 o                         
   6   5   6         72.81         60.42        10.81 o                         
   7   5   6          8.63         23.21        13.80 o                         
   8   5   6          3.22         10.16         7.74 o                         
   9   5   6          0.13         -0.51         5.90 o                         
  10   5   6          0.47         -0.10         2.23 o                         
   0   6   6        302.49        303.64        29.31 o                         
   1   6   6        103.39        116.70        10.88 o                         
   2   6   6         21.13         17.48         6.08 o                         
   3   6   6        587.44        543.91        31.17 o                         
   4   6   6       1930.82       2255.35       212.06 o                         
   5   6   6        268.56        273.02        20.27 o                         
   6   6   6        114.32        116.31        11.05 o                         
   7   6   6         22.68         31.78         8.77 o                         
   8   6   6        137.03        142.13        13.07 o                         
   9   6   6         62.98         53.86         9.28 o                         
   1   7   6        286.76        320.19        16.76 o                         
   2   7   6        172.47        166.47        10.59 o                         
   3   7   6        908.17        900.80        43.01 o                         
   4   7   6        244.61        301.24        29.99 o                         
   5   7   6         74.28         74.42         9.74 o                         
   6   7   6         13.15         22.01         9.17 o                         
   7   7   6         84.46         59.91        11.35 o                         
   8   7   6         18.17         15.94         9.26 o                         
   9   7   6         35.79         39.82        12.24 o                         
   0   8   6          9.18          4.33         9.46 o                         
   1   8   6          0.79         -2.34         6.60 o                         
   2   8   6        708.45        739.11        35.63 o                         
   3   8   6         22.41         17.51         8.44 o                         
   4   8   6        128.52        132.81        12.22 o                         
   5   8   6        168.63        194.23        14.51 o                         
   6   8   6          3.06        -10.64        10.64 o                         
   7   8   6         55.86         72.70        18.10 o                         
   8   8   6         15.45         -0.14         2.52 o                         
   1   9   6        210.13        210.85        13.91 o                         
   2   9   6        106.89         88.55        10.59 o                         
   3   9   6          6.49         84.59        33.34 o                         
   4   9   6          1.39         12.68         9.80 o                         
   5   9   6        107.83         88.56        14.14 o                         
   6   9   6        355.24        422.99        37.07 o                         
   7   9   6          9.40         -0.23         6.88 o                         
   0  10   6        186.69        207.03        18.69 o                         
   1  10   6          1.75          8.01         8.58 o                         
   2  10   6         14.80          3.62         9.94 o                         
   3  10   6        158.96        156.54        16.87 o                         
   4  10   6         64.79         57.04        10.80 o                         
   5  10   6          0.74         41.11        15.50 o                         
   6  10   6         13.97         -0.26         9.11 o                         
   1  11   6          4.54          4.38         9.81 o                         
   2  11   6          0.01          5.83         9.43 o                         
   3  11   6         25.83         35.85        13.02 o                         
   4  11   6          2.99         -3.62         9.89 o                         
   0  12   6        131.55        148.36        29.97 o                         
   9   1   7         51.45         85.57        40.56 o                         
  10   1   7         85.61         50.58         7.63 o                         
   9   2   7        412.54        448.50        63.40 o                         
  10   2   7          3.81         27.99        27.91 o                         
   7   3   7         67.24         85.46        15.91 o                         
   8   3   7        246.67        266.86        37.00 o                         
   9   3   7         22.81         57.90        37.88 o                         
  10   3   7         15.10          7.46        10.08 o                         
   6   4   7        611.60        558.57        71.11 o                         
   7   4   7         41.14         68.65        25.37 o                         
   8   4   7         90.14        103.44        15.21 o                         
   9   4   7        178.45        165.92        19.68 o                         
  10   4   7          2.54         20.86        24.62 o                         
   4   5   7         16.43         26.80        12.58 o                         
   5   5   7        685.23        730.40        92.63 o                         
   6   5   7         51.83         67.76        10.05 o                         
   7   5   7         21.28         36.52        12.69 o                         
   8   5   7         13.65         11.71        11.63 o                         
   9   5   7        117.88         93.31        15.58 o                         
   0   6   7       2126.50       2138.52       186.46 o                         
   1   6   7       1585.18       1432.87       102.70 o                         
   2   6   7       1389.81       1414.57       101.46 o                         
   3   6   7       2233.11       2437.68       173.50 o                         
   4   6   7        252.90        234.48        27.08 o                         
   5   6   7         39.00         35.18        10.51 o                         
   6   6   7          0.34         -2.69        13.30 o                         
   7   6   7          2.25          8.62        14.92 o                         
   8   6   7          0.25          8.65        10.94 o                         
   9   6   7         32.68         43.04        10.04 o                         
   1   7   7         13.05         12.31         8.89 o                         
   2   7   7        295.29        261.96        22.28 o                         
   3   7   7       1335.33       1356.12        97.52 o                         
   4   7   7          9.74         15.23        10.76 o                         
   5   7   7        597.30        690.51        51.14 o                         
   6   7   7         15.08         18.46        12.00 o                         
   7   7   7        546.19        461.85        51.04 o                         
   8   7   7         82.17         79.14        11.57 o                         
   0   8   7        519.24        476.61        45.31 o                         
   1   8   7       1368.21       1303.46        81.59 o                         
   2   8   7          0.84         -6.46         8.65 o                         
   3   8   7        299.04        297.26        19.52 o                         
   4   8   7         54.52         63.85        13.70 o                         
   5   8   7        768.85        804.29        65.30 o                         
   6   8   7          1.65        -10.27        10.27 o                         
   7   8   7         71.12         43.43        12.22 o                         
   8   8   7         15.99         -0.23         3.95 o                         
   1   9   7        268.58        234.98        14.67 o                         
   2   9   7         32.18         25.58         8.72 o                         
   3   9   7         30.11         21.74         9.29 o                         
   4   9   7         25.92         43.95        12.66 o                         
   5   9   7         33.58         46.37        10.64 o                         
   6   9   7          7.63         11.35        12.57 o                         
   7   9   7        202.19        242.65        17.77 o                         
   0  10   7         39.42         59.57        13.44 o                         
   1  10   7         23.16         27.49        10.20 o                         
   2  10   7         71.75         42.08        12.49 o                         
   3  10   7        208.54        265.90        22.49 o                         
   4  10   7          1.85         -6.98         9.90 o                         
   5  10   7        120.53        161.03        19.86 o                         
   6  10   7          4.76         -0.24         3.32 o                         
   1  11   7        201.26        197.97        15.18 o                         
   2  11   7          2.29         31.12        12.90 o                         
   3  11   7        142.44        164.53        15.31 o                         
   4  11   7          4.09         -0.25         1.63 o                         
  10   0   8         62.58         48.76        10.27 o                         
  10   1   8        249.61        229.19        30.54 o                         
  10   2   8        143.44        242.36       107.99 o                         
   9   3   8         14.11         23.63        17.61 o                         
  10   3   8         18.38         70.10        40.66 o                         
   8   4   8        100.78        161.27        25.04 o                         
   9   4   8          1.75         12.89        12.52 o                         
  10   4   8         25.53          0.22         7.65 o                         
   8   5   8          4.17         19.72        11.26 o                         
   9   5   8          9.26          1.18         9.34 o                         
   6   6   8         97.26         55.89        17.78 o                         
   7   6   8         47.33         61.66        13.24 o                         
   8   6   8        161.79        223.04        31.20 o                         
   9   6   8          4.82          5.25        13.09 o                         
   1   7   8        677.86        724.42        52.70 o                         
   2   7   8       1972.91       1842.93       131.82 o                         
   3   7   8         49.19         52.00        10.20 o                         
   4   7   8        351.88        448.50        38.81 o                         
   5   7   8         36.32         80.59        29.72 o                         
   6   7   8          3.18          5.31        12.56 o                         
   7   7   8          0.14          4.30        10.64 o                         
   8   7   8         15.29         12.82        12.41 o                         
   0   8   8          0.07         -0.28        17.59 o                         
   1   8   8        139.30        112.38        13.37 o                         
   2   8   8        231.37        209.84        28.17 o                         
   3   8   8        203.60        176.41        24.65 o                         
   4   8   8          0.03         19.13        17.66 o                         
   5   8   8        102.62        181.74        37.28 o                         
   6   8   8          1.32         16.80        12.76 o                         
   7   8   8         55.06         44.36        23.01 o                         
   8   8   8          0.01         -0.25         2.83 o                         
   1   9   8         31.63         20.92        14.73 o                         
   2   9   8        321.85        351.25        37.30 o                         
   3   9   8        106.11         99.44        21.02 o                         
   4   9   8         38.41         96.80        27.55 o                         
   5   9   8          5.91         43.71        19.32 o                         
   6   9   8         34.23         61.09        12.97 o                         
   7   9   8        126.77        142.62        18.57 o                         
   0  10   8         20.99          9.45        19.55 o                         
   1  10   8         53.01         45.39        14.43 o                         
   2  10   8        124.03        127.98        25.12 o                         
   3  10   8         10.29         -6.78        21.54 o                         
   4  10   8        100.60         84.76        28.67 o                         
   5  10   8         56.99         50.32        27.29 o                         
   1  11   8         10.36         11.83        15.63 o                         
   2  11   8         22.67         32.81        18.73 o                         
   3  11   8          1.03         -2.71         9.74 o                         
   4  11   8         14.57        -25.64        25.64 o                         
   9   6   9          1.35         -0.23         2.90 o                         
   6   7   9        389.30        482.57        62.22 o                         
   7   7   9        268.37        450.62       123.76 o                         
   8   7   9          2.70          2.17        10.03 o                         
   4   8   9        159.27        106.34        32.30 o                         
   5   8   9        193.03        368.38       100.93 o                         
   6   8   9         57.21        243.36       109.41 o                         
   7   8   9          9.22         22.52        39.60 o                         
   1   9   9        158.65        108.51        15.88 o                         
   2   9   9         48.60         48.05        11.51 o                         
   3   9   9         97.50         89.69        23.12 o                         
   4   9   9         60.67         87.28        17.63 o                         
   5   9   9         12.77          7.76        10.96 o                         
   6   9   9         12.25          4.88        11.81 o                         
   0  10   9          1.44          8.99        20.71 o                         
   1  10   9         14.36         10.78        14.19 o                         
   2  10   9         13.29         43.13        30.09 o                         
   3  10   9         81.15         53.72        26.87 o                         
   4  10   9         45.76         39.73        13.13 o                         
   5  10   9         20.09         24.63        12.17 o                         
   1  11   9         56.19         49.71        15.78 o                         
   2  11   9         99.34         69.87        31.15 o                         
   3  11   9         43.96         36.54        18.69 o                         
   6   9  10          3.45          4.80        28.77 o                         
   3  10  10        132.35        117.27        33.45 o                         
   4  10  10         37.69         11.36        22.45 o                         
   5  10  10        141.70         23.32        58.94 o                         
   1  11  10          2.79          5.82        21.64 o                         
   2  11  10         10.82          8.37        12.26 o                         
   3  11  10          0.06         -0.92        25.06 o                         
                                                                                
